# Supplementary material for: Genome Sequencing of Chromosome 1 Substitution Lines Derived from Chinese Wild Mice Revealed a Unique Resource for Genetic Studies of Complex Traits
Source: G3 (Bethesda). 2016 Sep 6;6(11):3571–80. doi: 10.1534/g3.116.033902 (PMC5100856; doi:10.1534/g3.116.033902)
Supplement: Supplemental Material [file supp_g3.116.033902_TableS1.xlsx]

## Sheet: Sheet1
Sample name	Sex	Platform	Library	Yield（Gbases）	# Reads(M)	% of >= Q30 Bases (PF)	Mapping rate（%）	Average depth (x)	Coverage at least 5x (%)	Coverage at least 10x (%)	Insert size（Median）
BLD	Male	ILLUMINA HiSeq X Ten	PE150	105.78	705.22	84.09	99.92	33.38	96.63	95.35	400
CM	Male	ILLUMINA HiSeq X Ten	PE150	120.7	804.6	93.6	99.91	40.01	96.84	96.59	384
DX	Male	ILLUMINA HiSeq X Ten	PE150	105.85	705.64	85.02	99.94	34.16	96.64	95.56	398
FX	Female	ILLUMINA HiSeq X Ten	PE150	93.1	620.6	81.5	99.9	30.12	93.47	92.55	403
HZ	Male	ILLUMINA HiSeq X Ten	PE150	106.3	708.65	83.91	99.94	33.58	96.6	95.39	394
JD	Male	ILLUMINA HiSeq X Ten	PE150	98.43	656.56	83.74	99.92	31.04	96.57	94.92	395
KM	Male	ILLUMINA HiSeq 2500	PE125	126.34	1010.79	80.14	99.92	36.29	96.62	95.31	428
PD	Male	ILLUMINA HiSeq X Ten	PE150	135.3	903.1	93.9	99.91	47.36	96.89	96.72	383
QP	Male	ILLUMINA HiSeq X Ten	PE150	91.6	610.9	80.8	99.88	29.39	96.49	94.37	408
SMX	Male	ILLUMINA HiSeq X Ten	PE150	92.65	617.64	85.63	99.93	30.2	96.58	94.96	402
SY	Male	ILLUMINA HiSeq X Ten	PE150	96.8	654.1	80.8	99.92	30.41	96.24	94.04	406
TW	Male	ILLUMINA HiSeq X Ten	PE150	95.1	663.9	80.9	99.91	32.01	96.51	87.63	400
TZ	Male	ILLUMINA HiSeq X Ten	PE150	101.88	679.17	86.37	99.93	32.84	96.66	95.51	401
YP	Male	ILLUMINA HiSeq X Ten	PE150	107.74	718.28	87.09	99.93	35.19	96.66	95.53	400
YX	Male	ILLUMINA HiSeq X Ten	PE150	127.9	853	93.5	99.91	44.54	96.86	96.66	389
ZC	Male	ILLUMINA HiSeq X Ten	PE150	111.8	745.6	93.3	99.9	38.9	96.82	96.32	398
ZZ1	Male	ILLUMINA HiSeq X Ten	PE150	118.38	789.17	84.41	99.92	37.49	96.35	95.03	390
ZZ2	Male	ILLUMINA HiSeq X Ten	PE150	128.9	859.2	93.7	99.89	45.01	96.77	96.54	394
