# Supplementary material for: Genome Sequencing of Chromosome 1 Substitution Lines Derived from Chinese Wild Mice Revealed a Unique Resource for Genetic Studies of Complex Traits
Source: G3 (Bethesda). 2016 Sep 6;6(11):3571–80. doi: 10.1534/g3.116.033902 (PMC5100856; doi:10.1534/g3.116.033902)
Supplement: Supplemental Material [file supp_g3.116.033902_TableS2.xlsx]

## Sheet: Sheet1
Line	total-SNP	Hom--SNP	Hom%
BLD	1649522	1611410	97.6895
CM	1723794	1686968	97.8637
DX	1727183	1574994	91.1886
FX	1655800	1621297	97.9162
HZ	1592121	1534476	96.3794
JD	1637950	1607351	98.1319
KM	495093	480491	97.0507
PD	1617372	1580745	97.7354
QP	1680439	1645800	97.9387
SMX	1701840	1664015	97.7774
SY	1699121	1662036	97.8174
TW	1698145	1665110	98.0546
TZ	1621359	1587038	97.8832
YP	1730297	1692094	97.7921
YX	1715406	1678575	97.8529
ZC	1645630	1610815	97.8844
ZZ1	1711022	1675478	97.9226
ZZ2	1713734	1669198	97.4012
