# Supplementary material for: Genome Sequencing of Chromosome 1 Substitution Lines Derived from Chinese Wild Mice Revealed a Unique Resource for Genetic Studies of Complex Traits
Source: G3 (Bethesda). 2016 Sep 6;6(11):3571–80. doi: 10.1534/g3.116.033902 (PMC5100856; doi:10.1534/g3.116.033902)
Supplement: Supplemental Material [file supp_g3.116.033902_TableS3.xlsx]

## Sheet: Sheet3
Strain	Total-SNPs	Total-Indels	SNP-number/kb
129P2/OlaHsd	342628	47208	1.75282
129S1/SvImJ	336889	47909	1.72346
129S5SvEvBrd	342672	42169	1.75305
AJ	329943	48824	1.68793
AKR/J	405433	61335	2.07412
BALB/cJ	254167	38317	1.30027
BTBR	359196	51985	1.83758
BUB/BnJ	375461	56723	1.92079
C3H/HeH	328466	46266	1.68037
C3H/HeJ	328416	48443	1.68012
C57BL/10J	5256	1440	0.0268888
C57BL/6NJ	485	671	0.00248117
C57BR/cdJ	269463	40206	1.37853
C57L/J	259443	38980	1.32726
C58/J	171823	26251	0.879016
CAST/EiJ	1389950	205632	7.11074
CBA/J	307081	47160	1.57097
DBA/1J	405483	60591	2.07438
DBA/2J	417581	62435	2.13627
FVB/NJ	341009	50449	1.74454
I/LnJ	347408	53060	1.77728
KK/HiJ	366446	54618	1.87467
LEWES/EiJ	459160	70668	2.34898
LP/J	339783	48252	1.73827
MOLF/EiJ	1298953	187485	6.64521
NOD/ShiLtJ	341457	51086	1.74683
NZB/B1NJ	316215	47561	1.6177
NZO/HlLtJ	349156	52735	1.78622
NZW/LacJ	333739	50270	1.70735
PWK/PhJ	1271813	188285	6.50637
RF/J	394398	58912	2.01767
SEA/GnJ	269867	39279	1.38059
SPRET/EiJ	2888967	370411	14.7794
ST/bJ	386833	57918	1.97897
WSB/EiJ	454203	74637	2.32362
ZALENDE/EiJ	573754	93063	2.93522
