# Supplementary material for: Genome Sequencing of Chromosome 1 Substitution Lines Derived from Chinese Wild Mice Revealed a Unique Resource for Genetic Studies of Complex Traits
Source: G3 (Bethesda). 2016 Sep 6;6(11):3571–80. doi: 10.1534/g3.116.033902 (PMC5100856; doi:10.1534/g3.116.033902)
Supplement: Supplemental Material [file supp_g3.116.033902_TableS4.xlsx]

## Sheet: Sheet1
INDEL-ID		Position	Gene	Transcript	Consequence	cDNA_position	CDS_position	Protein_position	Amino_acids	Codons	GeneSymbol	Novel
1_5020938_-/G		1:5020937-5020938	ENSMUSG00000002459	ENSMUST00000118000	frameshift_variant	376-377	268-269	90	G/AX	ggg/gCgg	Rgs20
1_5021013_-/A		1:5021012-5021013	ENSMUSG00000002459	ENSMUST00000118000	frameshift_variant	301-302	193-194	65	H/LX	cat/cTat	Rgs20	YES
1_9546104_CT/-		1:9546104-9546105	ENSMUSG00000061024	ENSMUST00000072079	frameshift_variant	697-698	581-582	194	A/X	gCT/g	Rrs1	YES
1_9940919_AAA/AAAA/-		1:9940919-9940921	ENSMUSG00000046101	ENSMUST00000140948	frameshift_variant	2083-2085	2044-2046	682	K/KX	AAA/AAAA	Mcmdc2
1_12990266_A/-		1:12990266	ENSMUSG00000025938	ENSMUST00000146763	frameshift_variant	649	230	77	L/X	tTg/tg	Slco5a1	YES
1_12990266_A/-		1:12990266	ENSMUSG00000025938	ENSMUST00000115403	frameshift_variant	870	230	77	L/X	tTg/tg	Slco5a1	YES
1_12990266_A/-		1:12990266	ENSMUSG00000025938	ENSMUST00000136197	frameshift_variant	870	230	77	L/X	tTg/tg	Slco5a1	YES
1_12990266_A/-		1:12990266	ENSMUSG00000025938	ENSMUST00000115402	frameshift_variant	912	230	77	L/X	tTg/tg	Slco5a1	YES
1_12990266_A/-		1:12990266	ENSMUSG00000025938	ENSMUST00000147606	frameshift_variant	649	230	77	L/X	tTg/tg	Slco5a1	YES
1_12990266_A/-		1:12990266	ENSMUSG00000025938	ENSMUST00000188454	frameshift_variant	821	230	77	L/X	tTg/tg	Slco5a1	YES
1_16104164_CTGCCCTCAGTTTGCTCCTGGTA/-		1:16104164-16104186	ENSMUSG00000043716	ENSMUST00000149566	frameshift_variant	42-64	43-65	15-22	YQEQTEGR/X	TACCAGGAGCAAACTGAGGGCAGa/a	Rpl7	YES
1_23102204_-/C		1:23102203-23102204	ENSMUSG00000073730	ENSMUST00000073179	frameshift_variant	50-51	28-29	10	P/RX	cca/cGca	4933415F23Rik	YES
1_31141765_CTAC/-		1:31141765-31141768	ENSMUSG00000086727	ENSMUST00000127775	frameshift_variant,splice_region_variant	405-408	349-352	117-118	VE/X	GTAGag/ag	4931428L18Rik
1_32244074_-/A		1:32244073-32244074	ENSMUSG00000026058	ENSMUST00000189878	frameshift_variant	454-455	265-266	89	E/EX	gaa/gAaa	Khdrbs2	YES
1_32244076_C/-		1:32244076	ENSMUSG00000026058	ENSMUST00000189878	frameshift_variant	457	268	90	Q/X	Caa/aa	Khdrbs2	YES
1_36317336_-/G		1:36317335-36317336	ENSMUSG00000037447	ENSMUST00000142319	frameshift_variant	334-335	255-256	85-86	-/X	-/G	Arid5a	YES
1_36317336_-/G		1:36317335-36317336	ENSMUSG00000037447	ENSMUST00000115031	frameshift_variant	331-332	252-253	84-85	-/X	-/G	Arid5a	YES
1_38864714_ACAGGTGGAA/-		1:38864714-38864723	ENSMUSG00000026080	ENSMUST00000192948	frameshift_variant,NMD_transcript_variant	709-718	709-718	237-240	FHLS/X	TTCCACCTGTct/ct	Chst10
1_38897893_-/C		1:38897892-38897893	ENSMUSG00000026080	ENSMUST00000194361	frameshift_variant	269-270	42559	3	E/GX	gag/gGag	Chst10
1_40498522_-/C		1:40498521-40498522	ENSMUSG00000026070	ENSMUST00000087983	frameshift_variant	1825-1826	1445-1446	482	L/LX	ctc/ctCc	Il18r1	YES
1_40498522_-/C		1:40498521-40498522	ENSMUSG00000026070	ENSMUST00000108044	frameshift_variant	1825-1826	1445-1446	482	L/LX	ctc/ctCc	Il18r1	YES
1_40498522_-/C		1:40498521-40498522	ENSMUSG00000026070	ENSMUST00000195684	frameshift_variant	1825-1826	1445-1446	482	L/LX	ctc/ctCc	Il18r1	YES
1_55202153_-/T		1:55202152-55202153	ENSMUSG00000025978	ENSMUST00000114428	frameshift_variant	1510-1511	987-988	329-330	-/X	-/A	Rftn2	YES
1_58059402_CAGACATCTGGACT/-		1:58059402-58059415	ENSMUSG00000063558	ENSMUST00000001027	frameshift_variant	1166-1179	1080-1093	360-365	SRHLDS/SX	agCAGACATCTGGACTca/agca	Aox1	YES
1_63178058_-/CC		1:63178057-63178058	ENSMUSG00000025967	ENSMUST00000126795	frameshift_variant,NMD_transcript_variant	227-228	229-230	77	S/SX	tcc/tCCcc	Eef1b2
1_63756253_CT/-		1:63756253-63756254	ENSMUSG00000025961	ENSMUST00000027102	frameshift_variant	411-412	349-350	117	S/X	AGt/t	4933402D24Rik
1_64608006_TT/-		1:64608006-64608007	ENSMUSG00000025956	ENSMUST00000114079	frameshift_variant	496-497	390-391	130-131	ES/EX	gaAAgt/gagt	Mettl21a	YES
1_64608006_TT/-		1:64608006-64608007	ENSMUSG00000025956	ENSMUST00000053469	frameshift_variant	1139-1140	390-391	130-131	ES/EX	gaAAgt/gagt	Mettl21a	YES
1_65030648_-/T		1:65030647-65030648	ENSMUSG00000025955	ENSMUST00000069142	frameshift_variant,start_lost	215-216	42371	1	M/NX	atg/aAtg	Akr1cl
1_65030648_-/T		1:65030647-65030648	ENSMUSG00000025955	ENSMUST00000159566	frameshift_variant,start_lost,NMD_transcript_variant	142-143	42371	1	M/NX	atg/aAtg	Akr1cl
1_65050960_GT/-		1:65050960-65050961	ENSMUSG00000070870	ENSMUST00000161960	frameshift_variant	159-160	153-154	51-52	AP/AX	gcACcg/gccg	Cryge	YES
1_65050960_GT/-		1:65050960-65050961	ENSMUSG00000070870	ENSMUST00000087359	frameshift_variant	97-98	61-62	21	T/X	ACc/c	Cryge	YES
1_65051017_AAGGC/-		1:65051017-65051021	ENSMUSG00000070870	ENSMUST00000161960	frameshift_variant	99-103	93-97	31-33	LPY/LX	ttGCCTTac/ttac	Cryge	YES
1_65051024_-/GGCAAGGCAG		1:65051023-65051024	ENSMUSG00000070870	ENSMUST00000161960	frameshift_variant	96-97	90-91	30-31	-/LPCX	-/CTGCCTTGCC	Cryge
1_71600532_-/A		1:71600531-71600532	ENSMUSG00000026193	ENSMUST00000186985	frameshift_variant,stop_lost,NMD_transcript_variant	200-201	202-203	68	*/LX	taa/tTaa	Fn1
1_74192224_-/A		1:74192223-74192224	ENSMUSG00000048480	ENSMUST00000053389	frameshift_variant	686-687	638-639	213	I/IX	ata/atTa	Cxcr1	YES
1_74192224_-/A		1:74192223-74192224	ENSMUSG00000048480	ENSMUST00000190313	frameshift_variant	1012-1013	638-639	213	I/IX	ata/atTa	Cxcr1	YES
1_74933170_ATGTGGC/-		1:74933170-74933176	ENSMUSG00000047021	ENSMUST00000094844	frameshift_variant	142-148	23-29	42592	CHI/X	tGCCACATc/tc	Ccdc108	YES
1_75144568_TG/-		1:75144568-75144569	ENSMUSG00000049339	ENSMUST00000189650	frameshift_variant	352-353	352-353	118	C/X	TGt/t	Fam134a
1_78497862_-/A		1:78497861-78497862	ENSMUSG00000090486	ENSMUST00000170511	frameshift_variant	2227-2228	2032-2033	678	R/LX	cga/cTga	BC035947
1_78498379_G/-		1:78498379	ENSMUSG00000090486	ENSMUST00000170511	frameshift_variant	1710	1515	505	S/X	tcC/tc	BC035947
1_78498427_A/-		1:78498427	ENSMUSG00000090486	ENSMUST00000170511	frameshift_variant	1662	1467	489	T/X	acT/ac	BC035947	YES
1_78499173_-/A		1:78499172-78499173	ENSMUSG00000090486	ENSMUST00000170511	frameshift_variant	916-917	721-722	241	C/LX	tgc/tTgc	BC035947	YES
1_78499283_G/-		1:78499283	ENSMUSG00000090486	ENSMUST00000170511	frameshift_variant	806	611	204	S/X	tCg/tg	BC035947
1_78499728_-/C		1:78499727-78499728	ENSMUSG00000090486	ENSMUST00000170511	frameshift_variant	361-362	166-167	56	E/GX	gaa/gGaa	BC035947	YES
1_80664648_T/-		1:80664648	ENSMUSG00000038608	ENSMUST00000191449	frameshift_variant	326	61	21	I/X	Att/tt	Dock10	YES
1_82718903_A/-		1:82718903	ENSMUSG00000079465	ENSMUST00000152664	frameshift_variant	548	548	183	E/X	gAa/ga	Col4a3
1_82718908_TTTTTTTTTTTTTTTTTTTT/TTT/-		1:82718908-82718927	ENSMUSG00000079465	ENSMUST00000152664	frameshift_variant	553-572	553-572	185-191	FFFFFFF/X	TTTTTTTTTTTTTTTTTTTTt/t	Col4a3
1_82718908_TTTTTTTTTTTTTTTTTTTT/TTT/-		1:82718908-82718927	ENSMUSG00000079465	ENSMUST00000152664	frameshift_variant	553-572	553-572	185-191	FFFFFFF/FX	TTTTTTTTTTTTTTTTTTTTt/TTTt	Col4a3
1_84080735_A/-		1:84080735	ENSMUSG00000045658	ENSMUST00000176720	frameshift_variant	294	241	81	S/X	Tct/ct	Pid1	YES
1_84159158_A/-		1:84159158	ENSMUSG00000045658	ENSMUST00000177458	frameshift_variant	492	251	84	F/X	tTc/tc	Pid1
1_85577121_ACACACACAC/ACACAC/-/ACAC		1:85577121-85577130	ENSMUSG00000094127	ENSMUST00000178024	frameshift_variant	246-255	246-255	82-85	RHTH/X	agACACACACAC/ag	G530012D18Rik	YES
1_85577121_ACACACACAC/ACACAC/-/ACAC		1:85577121-85577130	ENSMUSG00000094127	ENSMUST00000178024	frameshift_variant	246-255	246-255	82-85	RHTH/RHX	agACACACACAC/agACACAC	G530012D18Rik	YES
1_85577225_-/AG		1:85577224-85577225	ENSMUSG00000094127	ENSMUST00000178024	frameshift_variant	349-350	349-350	117	Q/QX	cag/cAGag	G530012D18Rik	YES
1_85577235_-/AGAC		1:85577234-85577235	ENSMUSG00000094127	ENSMUST00000178024	frameshift_variant	359-360	359-360	120	R/RDX	aga/agAGACa	G530012D18Rik	YES
1_85718261_-/GT		1:85718260-85718261	ENSMUSG00000052760	ENSMUST00000159122	frameshift_variant	875-876	622-623	208	P/HX	ccg/cACcg	A630001G21Rik
1_85718261_-/GT		1:85718260-85718261	ENSMUSG00000052760	ENSMUST00000064788	frameshift_variant	781-782	622-623	208	P/HX	ccg/cACcg	A630001G21Rik
1_85929015_-/TGGAAGGGCATCC/TGGAAGAGCATCC		1:85929014-85929015	ENSMUSG00000026224	ENSMUST00000129392	frameshift_variant	288-289	42686	4	S/SGRASX	agt/agTGGAAGAGCATCCt	4933407L21Rik
1_85929015_-/TGGAAGGGCATCC/TGGAAGAGCATCC		1:85929014-85929015	ENSMUSG00000026224	ENSMUST00000129392	frameshift_variant	288-289	42686	4	S/SGRASX	agt/agTGGAAGGGCATCCt	4933407L21Rik
1_85929015_-/TGGAAGGGCATCC/TGGAAGAGCATCC		1:85929014-85929015	ENSMUSG00000026224	ENSMUST00000027426	frameshift_variant	532-533	42686	4	S/SGRASX	agt/agTGGAAGAGCATCCt	4933407L21Rik
1_85929015_-/TGGAAGGGCATCC/TGGAAGAGCATCC		1:85929014-85929015	ENSMUSG00000026224	ENSMUST00000027426	frameshift_variant	532-533	42686	4	S/SGRASX	agt/agTGGAAGGGCATCCt	4933407L21Rik
1_85929048_GA/-		1:85929048-85929049	ENSMUSG00000026224	ENSMUST00000129392	frameshift_variant	322-323	45-46	15-16	LR/LX	ctGAga/ctga	4933407L21Rik
1_85929048_GA/-		1:85929048-85929049	ENSMUSG00000026224	ENSMUST00000027426	frameshift_variant	566-567	45-46	15-16	LR/LX	ctGAga/ctga	4933407L21Rik
1_85929057_AA/-		1:85929057-85929058	ENSMUSG00000026224	ENSMUST00000129392	frameshift_variant	331-332	54-55	18-19	RK/RX	agAAag/agag	4933407L21Rik
1_85929057_AA/-		1:85929057-85929058	ENSMUSG00000026224	ENSMUST00000027426	frameshift_variant	575-576	54-55	18-19	RK/RX	agAAag/agag	4933407L21Rik
1_86024505_-/C		1:86024504-86024505	ENSMUSG00000026226	ENSMUST00000152501	frameshift_variant	579-580	476-477	159	F/FX	ttc/ttCc	Spata3
1_86024505_-/C		1:86024504-86024505	ENSMUSG00000026226	ENSMUST00000135440	frameshift_variant	567-568	479-480	160	F/FX	ttc/ttCc	Spata3
1_87206280_CGAGTGCTGGGGATCTAAC/-		1:87206280-87206298	ENSMUSG00000026253	ENSMUST00000185763	frameshift_variant	254-272	243-261	81-87	NECWGSN/X	aaCGAGTGCTGGGGATCTAAC/aa	Chrng
1_87927025_-/GTAT		1:87927024-87927025	ENSMUSG00000070738	ENSMUST00000027517	frameshift_variant,splice_region_variant	2061-2062	2047-2048	683	A/GIX	gca/gGTATca	Dgkd	YES
1_88218255_C/-		1:88218255	ENSMUSG00000090175	ENSMUST00000073772	frameshift_variant	1448	1418	473	A/X	gCc/gc	Ugt1a9
1_88218255_C/-		1:88218255	ENSMUSG00000054545	ENSMUST00000014263	frameshift_variant	1523	1427	476	A/X	gCc/gc	Ugt1a6a
1_88218255_C/-		1:88218255	ENSMUSG00000090124	ENSMUST00000113135	frameshift_variant	1555	1427	476	A/X	gCc/gc	Ugt1a7c
1_88218255_C/-		1:88218255	ENSMUSG00000090145	ENSMUST00000113138	frameshift_variant	1555	1427	476	A/X	gCc/gc	Ugt1a6b
1_88218255_C/-		1:88218255	ENSMUSG00000090145	ENSMUST00000113137	frameshift_variant	1507	1427	476	A/X	gCc/gc	Ugt1a6b
1_88218255_C/-		1:88218255	ENSMUSG00000089943	ENSMUST00000097659	frameshift_variant	1461	1421	474	A/X	gCc/gc	Ugt1a5
1_88218255_C/-		1:88218255	ENSMUSG00000090165	ENSMUST00000113142	frameshift_variant	1495	1424	475	A/X	gCc/gc	Ugt1a10
1_88218255_C/-		1:88218255	ENSMUSG00000054545	ENSMUST00000113134	frameshift_variant	1555	1427	476	A/X	gCc/gc	Ugt1a6a
1_88218255_C/-		1:88218255	ENSMUSG00000089675	ENSMUST00000113139	frameshift_variant	1478	1424	475	A/X	gCc/gc	Ugt1a8
1_88218255_C/-		1:88218255	ENSMUSG00000090124	ENSMUST00000058237	frameshift_variant	1484	1427	476	A/X	gCc/gc	Ugt1a7c
1_88218255_C/-		1:88218255	ENSMUSG00000089960	ENSMUST00000073049	frameshift_variant	1482	1439	480	A/X	gCc/gc	Ugt1a1
1_88218255_C/-		1:88218255	ENSMUSG00000090171	ENSMUST00000049289	frameshift_variant	1469	1433	478	A/X	gCc/gc	Ugt1a2
1_88237911_GATACTGTAAA/-		1:88237911-88237921	ENSMUSG00000079429	ENSMUST00000113130	frameshift_variant	1713-1723	1501-1511	501-504	DTVK/X	GATACTGTAAAg/g	Mroh2a	YES
1_88237911_GATACTGTAAA/-		1:88237911-88237921	ENSMUSG00000079429	ENSMUST00000061013	frameshift_variant	1733-1743	1510-1520	504-507	DTVK/X	GATACTGTAAAg/g	Mroh2a	YES
1_88241600_AA/-		1:88241600-88241601	ENSMUSG00000079429	ENSMUST00000113130	frameshift_variant	2199-2200	1987-1988	663	K/X	AAa/a	Mroh2a	YES
1_88241600_AA/-		1:88241600-88241601	ENSMUSG00000079429	ENSMUST00000061013	frameshift_variant	2219-2220	1996-1997	666	K/X	AAa/a	Mroh2a	YES
1_91376253_AG/-		1:91376253-91376254	ENSMUSG00000026309	ENSMUST00000187231	frameshift_variant	485-486	487-488	163	L/X	CTg/g	Ilkap
1_92511606_AG/-		1:92511606-92511607	ENSMUSG00000042849	ENSMUST00000189174	frameshift_variant	600-601	420-421	140-141	LC/LX	ctCTgt/ctgt	Olfr1414	YES
1_92511606_AG/-		1:92511606-92511607	ENSMUSG00000042849	ENSMUST00000188197	frameshift_variant	630-631	420-421	140-141	LC/LX	ctCTgt/ctgt	Olfr1414	YES
1_92511606_AG/-		1:92511606-92511607	ENSMUSG00000042849	ENSMUST00000062353	frameshift_variant	630-631	420-421	140-141	LC/LX	ctCTgt/ctgt	Olfr1414	YES
1_92907168_T/-		1:92907168	ENSMUSG00000047067	ENSMUST00000060913	frameshift_variant	188	114	38	T/X	acT/ac	Dusp28	YES
1_93301477_-/C		1:93301476-93301477	ENSMUSG00000026273	ENSMUST00000027492	frameshift_variant	1094-1095	1024-1025	342	E/GX	gag/gGag	Mterf4	YES
1_93301477_-/C		1:93301476-93301477	ENSMUSG00000026273	ENSMUST00000112944	frameshift_variant	831-832	813-814	271-272	-/X	-/G	Mterf4	YES
1_93351370_C/-		1:93351370	ENSMUSG00000026275	ENSMUST00000127141	frameshift_variant,NMD_transcript_variant	304	306	102	Y/X	taC/ta	Ppp1r7	YES
1_105716124_T/-		1:105716124	ENSMUSG00000026319	ENSMUST00000185692	frameshift_variant,NMD_transcript_variant	242	244	82	F/X	Ttt/tt	2310035C23Rik	YES
1_107271679_G/-		1:107271679	ENSMUSG00000073601	ENSMUST00000027565	frameshift_variant	1181	1111	371	H/X	Cac/ac	Serpinb3c	YES
1_116184456_-/GTAA		1:116184455-116184456	ENSMUSG00000070695	ENSMUST00000043725	frameshift_variant,splice_region_variant	1855-1856	1474-1475	492	G/GKX	ggg/gGTAAgg	Cntnap5a
1_116822328_-/A		1:116822327-116822328	ENSMUSG00000094429	ENSMUST00000179777	frameshift_variant	1947-1948	1737-1738	579-580	-/X	-/A	Gm19965
1_116822448_-/G		1:116822447-116822448	ENSMUSG00000094429	ENSMUST00000179777	frameshift_variant	2067-2068	1857-1858	619-620	-/X	-/G	Gm19965
1_116822489_-/A		1:116822488-116822489	ENSMUSG00000094429	ENSMUST00000179777	frameshift_variant	2108-2109	1898-1899	633	I/IX	ata/atAa	Gm19965
1_117625660_C/-		1:117625660	ENSMUSG00000101373	ENSMUST00000186652	frameshift_variant	752	372	124	H/X	caC/ca	Zfp813	YES
1_117625710_C/-		1:117625710	ENSMUSG00000101373	ENSMUST00000186652	frameshift_variant	802	422	141	S/X	tCt/tt	Zfp813	YES
1_117801545_A/-		1:117801545	ENSMUSG00000101303	ENSMUST00000188801	frameshift_variant	1065	781	261	K/X	Aaa/aa	B020011L13Rik
1_117801779_A/-		1:117801779	ENSMUSG00000101303	ENSMUST00000188801	frameshift_variant	1299	1015	339	K/X	Aaa/aa	B020011L13Rik	YES
1_117853595_C/-		1:117853595	ENSMUSG00000100305	ENSMUST00000187455	frameshift_variant	590	315	105	Y/X	taC/ta	Gm28360	YES
1_118327725_-/TTCTATCATGTAAGTA		1:118327724-118327725	ENSMUSG00000026377	ENSMUST00000161495	frameshift_variant	320-321	268-269	90	L/LLSCKYX	ctt/cTTCTATCATGTAAGTAtt	Nifk
1_118327725_-/TTCTATCATGTAAGTA		1:118327724-118327725	ENSMUSG00000026377	ENSMUST00000027626	frameshift_variant	403-404	349-350	117	L/LLSCKYX	ctt/cTTCTATCATGTAAGTAtt	Nifk
1_118327725_-/TTCTATCATGTAAGTA		1:118327724-118327725	ENSMUSG00000026377	ENSMUST00000112688	frameshift_variant	244-245	205-206	69	L/LLSCKYX	ctt/cTTCTATCATGTAAGTAtt	Nifk
1_118964549_-/A		1:118964548-118964549	ENSMUSG00000048402	ENSMUST00000161301	frameshift_variant	217-218	148-149	50	C/LX	tgt/tTgt	Gli2
1_120169087_AAGG/-		1:120169087-120169090	ENSMUSG00000026388	ENSMUST00000153037	frameshift_variant	213-216	215-218	72-73	QG/X	cAAGGa/ca	3110009E18Rik
1_128301324_G/-		1:128301324	ENSMUSG00000026354	ENSMUST00000073490	frameshift_variant	2446	2431	811	L/X	Ctg/tg	Lct	YES
1_130447533_ATAAG/-		1:130447533-130447537	ENSMUSG00000026399	ENSMUST00000140400	frameshift_variant	364-368	365-369	122-123	SY/X	tCTTAT/t	Cd55	YES
1_131182797_-/GCTT		1:131182796-131182797	ENSMUSG00000026427	ENSMUST00000131855	frameshift_variant,NMD_transcript_variant	1863-1864	1674-1675	558-559	-/AX	-/GCTT	Eif2d
1_131797518_-/G		1:131797517-131797518	ENSMUSG00000042251	ENSMUST00000112393	frameshift_variant	137-138	100-101	34	R/RX	cgg/cGgg	Pm20d1	YES
1_131797518_-/G		1:131797517-131797518	ENSMUSG00000042251	ENSMUST00000048660	frameshift_variant	120-121	100-101	34	R/RX	cgg/cGgg	Pm20d1	YES
1_132229327_CGAGGTTCCGGCCTTCCGTGAGGAGT/CTCCTAGAGTCGAGGTTCCGGCCTTCCGTGAGGAGT/-		1:132229327-132229352	ENSMUSG00000066936	ENSMUST00000086544	frameshift_variant	416-441	275-300	92-100	DSSRKAGTS/X	gACTCCTCACGGAAGGCCGGAACCTCG/g	Gm10188
1_132229327_CGAGGTTCCGGCCTTCCGTGAGGAGT/CTCCTAGAGTCGAGGTTCCGGCCTTCCGTGAGGAGT/-		1:132229327-132229352	ENSMUSG00000066936	ENSMUST00000086544	frameshift_variant	416-441	275-300	92-100	DSSRKAGTS/DSSRKAGTSTLGX	gACTCCTCACGGAAGGCCGGAACCTCG/gACTCCTCACGGAAGGCCGGAACCTCGACTCTAGGAG	Gm10188
1_132229603_-/T		1:132229602-132229603	ENSMUSG00000066936	ENSMUST00000086544	frameshift_variant	165-166	24-25	42591	-/X	-/A	Gm10188
1_132600004_CCCCC/CCC/-		1:132600004-132600008	ENSMUSG00000026442	ENSMUST00000188307	frameshift_variant	2876-2880	2659-2663	887-888	GG/X	GGGGGt/t	Nfasc
1_132600004_CCCCC/CCC/-		1:132600004-132600008	ENSMUSG00000026442	ENSMUST00000188307	frameshift_variant	2876-2880	2659-2663	887-888	GG/GX	GGGGGt/GGGt	Nfasc
1_132600011_CCCCA/-		1:132600011-132600015	ENSMUSG00000026442	ENSMUST00000188307	frameshift_variant	2869-2873	2652-2656	884-886	CGG/WX	tgTGGGGgg/tggg	Nfasc
1_132600014_CA/-		1:132600014-132600015	ENSMUSG00000026442	ENSMUST00000188307	frameshift_variant	2869-2870	2652-2653	884-885	CG/WX	tgTGgg/tggg	Nfasc
1_133701742_-/T		1:133701741-133701742	ENSMUSG00000026463	ENSMUST00000167348	frameshift_variant	140-141	140-141	47	K/KX	aag/aaAg	Atp2b4	YES
1_133701751_TT/-		1:133701751-133701752	ENSMUSG00000026463	ENSMUST00000167348	frameshift_variant	130-131	130-131	44	K/X	AAg/g	Atp2b4	YES
1_133701753_-/C/TTC		1:133701752-133701753	ENSMUSG00000026463	ENSMUST00000167348	frameshift_variant	129-130	129-130	43-44	-/X	-/G	Atp2b4
1_139731645_-/T		1:139731644-139731645	ENSMUSG00000070594	ENSMUST00000027612	frameshift_variant	2000-2001	1932-1933	644-645	-/X	-/A	Gm4788	YES
1_139731645_-/T		1:139731644-139731645	ENSMUSG00000070594	ENSMUST00000111989	frameshift_variant	2220-2221	2145-2146	715-716	-/X	-/A	Gm4788	YES
1_143701991_A/-		1:143701991	ENSMUSG00000026361	ENSMUST00000159794	frameshift_variant,NMD_transcript_variant	210	210	70	F/X	ttT/tt	Cdc73
1_143702068_AAA/A/-		1:143702068-143702070	ENSMUSG00000026361	ENSMUST00000159794	frameshift_variant,NMD_transcript_variant	131-133	131-133	44-45	FC/LX	tTTTgt/tTgt	Cdc73
1_143702194_AC/-		1:143702194-143702195	ENSMUSG00000026361	ENSMUST00000159794	frameshift_variant,NMD_transcript_variant	42528	42528	42403	VY/VX	gtGTac/gtac	Cdc73	YES
1_150993051_-/T/TT		1:150993050-150993051	ENSMUSG00000066842	ENSMUST00000137197	frameshift_variant,start_lost	42371	42371	1	M/KX	atg/aAAtg	Hmcn1
1_150993051_-/T/TT		1:150993050-150993051	ENSMUSG00000066842	ENSMUST00000137197	frameshift_variant,start_lost	42371	42371	1	M/NX	atg/aAtg	Hmcn1
1_150993051_-/T/TT		1:150993050-150993051	ENSMUSG00000066842	ENSMUST00000074783	frameshift_variant,start_lost	42371	42371	1	M/KX	atg/aAAtg	Hmcn1
1_150993051_-/T/TT		1:150993050-150993051	ENSMUSG00000066842	ENSMUST00000074783	frameshift_variant,start_lost	42371	42371	1	M/NX	atg/aAtg	Hmcn1
1_153220061_TAAT/-		1:153220061-153220064	ENSMUSG00000026478	ENSMUST00000161744	frameshift_variant	305-308	307-310	103-104	II/X	ATTAtt/tt	Lamc1
1_154204139_CTTGGCAGCACTCAGATGCTGAGAATGAG/-		1:154204139-154204167	ENSMUSG00000066797	ENSMUST00000086195	frameshift_variant	342-370	43-71	15-24	LGSTQMLRMS/X	CTTGGCAGCACTCAGATGCTGAGAATGAGc/c	Zfp648	YES
1_154204340_-/G		1:154204339-154204340	ENSMUSG00000066797	ENSMUST00000086195	frameshift_variant	542-543	243-244	81-82	-/X	-/G	Zfp648	YES
1_156019978_-/C		1:156019977-156019978	ENSMUSG00000026466	ENSMUST00000136331	frameshift_variant,NMD_transcript_variant	1069-1070	824-825	275	G/GX	ggc/ggGc	Tor1aip1
1_156674099_-/G		1:156674098-156674099	ENSMUSG00000060519	ENSMUST00000190607	frameshift_variant	237-238	207-208	69-70	-/X	-/C	Tor3a	YES
1_156674099_-/G		1:156674098-156674099	ENSMUSG00000060519	ENSMUST00000188964	frameshift_variant	216-217	207-208	69-70	-/X	-/C	Tor3a	YES
1_156674099_-/G		1:156674098-156674099	ENSMUSG00000060519	ENSMUST00000150557	frameshift_variant,NMD_transcript_variant	258-259	207-208	69-70	-/X	-/C	Tor3a	YES
1_156674099_-/G		1:156674098-156674099	ENSMUSG00000060519	ENSMUST00000156861	frameshift_variant,NMD_transcript_variant	227-228	207-208	69-70	-/X	-/C	Tor3a	YES
1_156674099_-/G		1:156674098-156674099	ENSMUSG00000060519	ENSMUST00000079625	frameshift_variant	258-259	207-208	69-70	-/X	-/C	Tor3a	YES
1_156674099_-/G		1:156674098-156674099	ENSMUSG00000060519	ENSMUST00000122242	frameshift_variant,NMD_transcript_variant	216-217	207-208	69-70	-/X	-/C	Tor3a	YES
1_157561600_G/-		1:157561600	ENSMUSG00000026589	ENSMUST00000146873	frameshift_variant	1997	1997	666	R/X	aGg/ag	Sec16b	YES
1_158267784_-/T		1:158267783-158267784	ENSMUSG00000004031	ENSMUST00000195271	frameshift_variant,NMD_transcript_variant	972-973	506-507	169	N/KX	aat/aaAt	Brinp2
1_158679391_AC/-		1:158679391-158679392	ENSMUSG00000026587	ENSMUST00000195311	frameshift_variant	3541-3542	3508-3509	1170	T/X	ACa/a	Astn1
1_158679391_AC/-		1:158679391-158679392	ENSMUSG00000026587	ENSMUST00000192821	frameshift_variant	580-581	580-581	194	T/X	ACa/a	Astn1
1_160309077_GC/-		1:160309077-160309078	ENSMUSG00000026721	ENSMUST00000191941	frameshift_variant,NMD_transcript_variant	94-95	95-96	32	R/X	cGC/c	Rabgap1l	YES
1_161150968_TTTTTT/T/TTT/TT/-		1:161150968-161150973	ENSMUSG00000044835	ENSMUST00000052245	frameshift_variant	78-83	78-83	26-28	YFF/YX	taTTTTTTt/taTTt	Ankrd45
1_161150968_TTTTTT/T/TTT/TT/-		1:161150968-161150973	ENSMUSG00000044835	ENSMUST00000052245	frameshift_variant	78-83	78-83	26-28	YFF/YX	taTTTTTTt/taTt	Ankrd45
1_164123737_C/-		1:164123737	ENSMUSG00000026580	ENSMUST00000162746	frameshift_variant	162	39	13	L/X	ctC/ct	Selp	YES
1_164303919_G/-		1:164303919	ENSMUSG00000026577	ENSMUST00000027866	frameshift_variant	335	46	16	Q/X	Caa/aa	Blzf1
1_165629351_G/-/GG		1:165629351	ENSMUSG00000026566	ENSMUST00000193910	frameshift_variant,NMD_transcript_variant	146	97	33	H/X	Cac/ac	Mpzl1
1_165629351_G/-/GG		1:165629351	ENSMUSG00000026566	ENSMUST00000193910	frameshift_variant,NMD_transcript_variant	146	97	33	H/PX	Cac/CCac	Mpzl1
1_165875456_TTT/-/T/TT		1:165875456-165875458	ENSMUSG00000026565	ENSMUST00000159212	frameshift_variant	1710-1712	1710-1712	570-571	KK/KX	aaAAAg/aaAAg	Pou2f1
1_165875456_TTT/-/T/TT		1:165875456-165875458	ENSMUSG00000026565	ENSMUST00000159212	frameshift_variant	1710-1712	1710-1712	570-571	KK/KX	aaAAAg/aaAg	Pou2f1
1_166127179_-/TGTCAGCC		1:166127178-166127179	ENSMUSG00000026564	ENSMUST00000085992	frameshift_variant,start_lost	130-131	42371	1	M/RLTX	atg/aGGCTGACAtg	Dusp27
1_166127179_-/TGTCAGCC		1:166127178-166127179	ENSMUSG00000026564	ENSMUST00000192369	frameshift_variant,start_lost	152-153	42371	1	M/RLTX	atg/aGGCTGACAtg	Dusp27
1_166495840_TG/-		1:166495840-166495841	ENSMUSG00000086056	ENSMUST00000143922	frameshift_variant	380-381	312-313	104-105	HI/HX	caCAtc/catc	Gm4846	YES
1_166497509_-/T		1:166497508-166497509	ENSMUSG00000086056	ENSMUST00000143922	frameshift_variant	80-81	42717	42465	-/X	-/A	Gm4846	YES
1_166640101_-/A		1:166640100-166640101	ENSMUSG00000051081	ENSMUST00000046662	frameshift_variant	725-726	525-526	175-176	-/X	-/T	Gm4847	YES
1_171125926_T/-		1:171125926	ENSMUSG00000026649	ENSMUST00000143623	frameshift_variant,NMD_transcript_variant	192	175	59	F/X	Ttt/tt	Cfap126
1_171252514_-/TT/TTT		1:171252513-171252514	ENSMUSG00000006403	ENSMUST00000111314	frameshift_variant	398-399	43-44	15	I/IX	att/aTTtt	Adamts4
1_171271671_-/TC		1:171271670-171271671	ENSMUSG00000052423	ENSMUST00000141114	frameshift_variant	31-32	42433	42371	-/X	-/TC	B4galt3	YES
1_171896270_CT/-		1:171896270-171896271	ENSMUSG00000073492	ENSMUST00000097466	frameshift_variant	607-608	147-148	49-50	PS/PX	ccCTct/ccct	Gm10521	YES
1_171896287_T/-		1:171896287	ENSMUSG00000073492	ENSMUST00000097466	frameshift_variant	624	164	55	L/X	cTc/cc	Gm10521
1_173215818_C/-		1:173215818	ENSMUSG00000049456	ENSMUST00000056592	frameshift_variant	212	166	56	L/X	Cta/ta	Olfr1404	YES
1_173270340_T/-		1:173270340	ENSMUSG00000049605	ENSMUST00000059754	frameshift_variant	194	164	55	L/X	cTt/ct	Olfr418	YES
1_173270617_T/-		1:173270617	ENSMUSG00000049605	ENSMUST00000059754	frameshift_variant	471	441	147	G/X	ggT/gg	Olfr418	YES
1_173270630_G/-		1:173270630	ENSMUSG00000049605	ENSMUST00000059754	frameshift_variant	484	454	152	G/X	Ggg/gg	Olfr418	YES
1_173270631_GGCTGCTTGTGGCAAT/-		1:173270631-173270646	ENSMUSG00000049605	ENSMUST00000059754	frameshift_variant	485-500	455-470	152-157	GLLVAI/X	gGGCTGCTTGTGGCAATa/ga	Olfr418	YES
1_173270711_GACATCC/-		1:173270711-173270717	ENSMUSG00000049605	ENSMUST00000059754	frameshift_variant	565-571	535-541	179-181	DIR/X	GACATCCgc/gc	Olfr418
1_173332854_AGTTATCTTCA/-		1:173332854-173332864	ENSMUSG00000037872	ENSMUST00000194046	frameshift_variant	350-360	87-97	29-33	FEDNY/LX	ttTGAAGATAACTac/ttac	Ackr1	YES
1_173332854_AGTTATCTTCA/-		1:173332854-173332864	ENSMUSG00000037872	ENSMUST00000038227	frameshift_variant	179-189	87-97	29-33	FEDNY/LX	ttTGAAGATAACTac/ttac	Ackr1	YES
1_173522898_-/AT		1:173522897-173522898	ENSMUSG00000070501	ENSMUST00000090406	frameshift_variant,NMD_transcript_variant	1481-1482	1175-1176	392	M/IX	atg/atATg	BC094916
1_173589543_-/A		1:173589542-173589543	ENSMUSG00000073491	ENSMUST00000150649	frameshift_variant	1365-1366	1302-1303	434-435	-/X	-/T	Pydc4	YES
1_174391537_T/-		1:174391537	ENSMUSG00000059503	ENSMUST00000075329	frameshift_variant	492	467	156	I/X	aTt/at	Olfr248
1_175620525_C/-		1:175620525	ENSMUSG00000039783	ENSMUST00000140474	frameshift_variant,NMD_transcript_variant	145	92	31	T/X	aCa/aa	Kmo
1_175978608_-/T		1:175978607-175978608	ENSMUSG00000078184	ENSMUST00000104983	frameshift_variant	507-508	302-303	101	N/KX	aat/aaAt	B020018G12Rik
1_176863627_-/TG		1:176863626-176863627	ENSMUSG00000026504	ENSMUST00000123409	frameshift_variant,NMD_transcript_variant	1420-1421	1091-1092	364	L/LX	ctt/ctTGt	Sdccag8
1_182972449_C/-		1:182972449	ENSMUSG00000079164	ENSMUST00000110997	frameshift_variant	302	15	5	F/X	ttC/tt	Tlr5
1_182972449_C/-		1:182972449	ENSMUSG00000079164	ENSMUST00000193687	frameshift_variant	302	15	5	F/X	ttC/tt	Tlr5
1_183409339_G/-		1:183409339	ENSMUSG00000072258	ENSMUST00000097043	frameshift_variant	1458	1348	450	G/X	Ggt/gt	Taf1a	YES
1_183409339_G/-		1:183409339	ENSMUSG00000072258	ENSMUST00000195798	frameshift_variant	260	262	88	G/X	Ggt/gt	Taf1a	YES
1_184727305_-/G		1:184727304-184727305	ENSMUSG00000039377	ENSMUST00000174257	frameshift_variant	554-555	554-555	185	P/PX	ccg/ccCg	Hlx
1_184810929_GTAGATCCAGAGCTGTGCCACCGTTCCCACTTGCT/-		1:184810929-184810963	ENSMUSG00000026621	ENSMUST00000110992	frameshift_variant	351-385	167-201	56-67	QQVGTVAQLWIY/X	cAGCAAGTGGGAACGGTGGCACAGCTCTGGATCTAC/c	2016-03-01	YES
1_184810929_GTAGATCCAGAGCTGTGCCACCGTTCCCACTTGCT/-		1:184810929-184810963	ENSMUSG00000026621	ENSMUST00000048462	frameshift_variant	235-269	167-201	56-67	QQVGTVAQLWIY/X	cAGCAAGTGGGAACGGTGGCACAGCTCTGGATCTAC/c	2016-03-02	YES
1_191025353_T/-		1:191025353	ENSMUSG00000066595	ENSMUST00000191946	frameshift_variant,stop_lost	772	741	247	*/X	taA/ta	Mfsd7b
1_191999977_-/A		1:191999976-191999977	ENSMUSG00000026637	ENSMUST00000085573	frameshift_variant	1207-1208	902-903	301	L/FX	ttg/ttTg	Traf5
1_192453690_TC/-		1:192453690-192453691	ENSMUSG00000058248	ENSMUST00000151152	frameshift_variant	257-258	257-258	86	I/X	aTC/a	Kcnh1	YES
