# Supplementary material for: Genome Sequencing of Chromosome 1 Substitution Lines Derived from Chinese Wild Mice Revealed a Unique Resource for Genetic Studies of Complex Traits
Source: G3 (Bethesda). 2016 Sep 6;6(11):3571–80. doi: 10.1534/g3.116.033902 (PMC5100856; doi:10.1534/g3.116.033902)
Supplement: Supplemental Material [file supp_g3.116.033902_TableS5.xlsx]

## Sheet: Sheet1
ID	Position	Gene	Transcript	Consequence	cDNA_position	CDS_position	Protein_position	Amino_acids	Codons	GeneSymbol	novel
1_10056947_C/T	1:10056947	ENSMUSG00000056763	ENSMUST00000149214	stop_gained,splice_region_variant	24	25	9	R/*	Cga/Tga	Cspp1	YES
1_12881226_G/A	1:12881226	ENSMUSG00000025938	ENSMUST00000136197	stop_gained	2492	1852	618	Q/*	Cag/Tag	Slco5a1	YES
1_28777167_T/A	1:28777167	ENSMUSG00000048411	ENSMUST00000059937	stop_gained	1837	1783	595	R/*	Aga/Tga	Gm597	YES
1_31141765_C/A	1:31141765	ENSMUSG00000086727	ENSMUST00000127775	stop_gained	408	352	118	E/*	Gag/Tag	4931428L18Rik
1_31196883_C/T	1:31196883	ENSMUSG00000050217	ENSMUST00000062560	stop_gained	477	427	143	R/*	Cga/Tga	Lgsn	YES
1_37377526_T/A	1:37377526	ENSMUSG00000026113	ENSMUST00000168546	stop_gained,splice_region_variant	498	384	128	C/*	tgT/tgA	Inpp4a	YES
1_37625036_C/A	1:37625036	ENSMUSG00000026090	ENSMUST00000160023	stop_gained	207	208	70	E/*	Gaa/Taa	2010300C02Rik
1_37625036_C/A	1:37625036	ENSMUSG00000026090	ENSMUST00000162875	stop_gained	2306	1780	594	E/*	Gaa/Taa	2010300C02Rik
1_38882584_C/T	1:38882584	ENSMUSG00000026080	ENSMUST00000194657	stop_gained,NMD_transcript_variant	551	189	63	W/*	tgG/tgA	Chst10
1_39405436_G/A	1:39405436	ENSMUSG00000003134	ENSMUST00000192531	stop_gained,NMD_transcript_variant	417	322	108	R/*	Cga/Tga	Tbc1d8	YES
1_52150303_C/T	1:52150303	ENSMUSG00000026104	ENSMUST00000189244	stop_gained	46	46	16	Q/*	Cag/Tag	Stat1
1_52150318_G/T	1:52150318	ENSMUSG00000026104	ENSMUST00000189244	stop_gained	61	61	21	G/*	Gga/Tga	Stat1	YES
1_59116895_G/T	1:59116895	ENSMUSG00000038079	ENSMUST00000186794	stop_gained	118	95	32	S/*	tCg/tAg	Tmem237
1_63768540_G/A	1:63768540	ENSMUSG00000025961	ENSMUST00000027102	stop_gained,splice_region_variant	90	28	10	Q/*	Cag/Tag	4933402D24Rik
1_69923729_C/A	1:69923729	ENSMUSG00000053153	ENSMUST00000113940	stop_gained	1046	1034	345	S/*	tCa/tAa	Spag16
1_72651797_G/A	1:72651797	ENSMUSG00000039342	ENSMUST00000053499	stop_gained	3668	3520	1174	Q/*	Caa/Taa	Ankar	YES
1_74191862_C/A	1:74191862	ENSMUSG00000048480	ENSMUST00000053389	stop_gained	1048	1000	334	E/*	Gag/Tag	Cxcr1	YES
1_74191862_C/A	1:74191862	ENSMUSG00000048480	ENSMUST00000190313	stop_gained	1374	1000	334	E/*	Gag/Tag	Cxcr1	YES
1_74634359_T/G	1:74634359	ENSMUSG00000033276	ENSMUST00000087186	stop_gained	3339	3026	1009	L/*	tTa/tGa	Stk36	YES
1_74634359_T/G	1:74634359	ENSMUSG00000033276	ENSMUST00000087183	stop_gained	3668	3410	1137	L/*	tTa/tGa	Stk36	YES
1_78498396_G/A	1:78498396	ENSMUSG00000090486	ENSMUST00000170511	stop_gained	1693	1498	500	Q/*	Caa/Taa	BC035947	YES
1_78498657_G/A	1:78498657	ENSMUSG00000090486	ENSMUST00000170511	stop_gained	1432	1237	413	R/*	Cga/Tga	BC035947	YES
1_78499722_C/A	1:78499722	ENSMUSG00000090486	ENSMUST00000170511	stop_gained	367	172	58	E/*	Gag/Tag	BC035947
1_78499743_T/A	1:78499743	ENSMUSG00000090486	ENSMUST00000170511	stop_gained	346	151	51	R/*	Aga/Tga	BC035947
1_81269439_G/T	1:81269439	ENSMUSG00000054976	ENSMUST00000068275	stop_gained	2694	2101	701	E/*	Gaa/Taa	Nyap2
1_85601174_C/A	1:85601174	ENSMUSG00000070031	ENSMUST00000080204	stop_gained	472	15	5	Y/*	taC/taA	Sp140	YES
1_85723370_G/A	1:85723370	ENSMUSG00000052760	ENSMUST00000162038	stop_gained,NMD_transcript_variant	454	343	115	Q/*	Cag/Tag	A630001G21Rik	YES
1_88212632_C/T	1:88212632	ENSMUSG00000089960	ENSMUST00000073049	stop_gained	674	631	211	R/*	Cga/Tga	Ugt1a1	YES
1_88216213_C/T	1:88216213	ENSMUSG00000090124	ENSMUST00000126203	stop_gained,NMD_transcript_variant	398	391	131	R/*	Cga/Tga	Ugt1a7c
1_88237491_C/T	1:88237491	ENSMUSG00000079429	ENSMUST00000113130	stop_gained	1545	1333	445	R/*	Cga/Tga	Mroh2a
1_88237491_C/T	1:88237491	ENSMUSG00000079429	ENSMUST00000061013	stop_gained	1565	1342	448	R/*	Cga/Tga	Mroh2a
1_88248635_C/G	1:88248635	ENSMUSG00000079429	ENSMUST00000113130	stop_gained	3137	2925	975	Y/*	taC/taG	Mroh2a	YES
1_88248635_C/G	1:88248635	ENSMUSG00000079429	ENSMUST00000061013	stop_gained	3157	2934	978	Y/*	taC/taG	Mroh2a	YES
1_88269341_G/A	1:88269341	ENSMUSG00000044783	ENSMUST00000127446	stop_gained	52	52	18	Q/*	Caa/Taa	Hjurp	YES
1_88269341_G/A	1:88269341	ENSMUSG00000044783	ENSMUST00000054674	stop_gained	591	427	143	Q/*	Caa/Taa	Hjurp	YES
1_88501134_C/A	1:88501134	ENSMUSG00000062310	ENSMUST00000067625	stop_gained	694	514	172	E/*	Gaa/Taa	Glrp1
1_93621312_G/T	1:93621312	ENSMUSG00000034066	ENSMUST00000120301	stop_gained	3273	3139	1047	E/*	Gag/Tag	Farp2	YES
1_99967355_G/A	1:99967355	ENSMUSG00000067028	ENSMUST00000086738	stop_gained	351	351	117	W/*	tgG/tgA	Cntnap5b	YES
1_106172715_C/T	1:106172715	ENSMUSG00000044340	ENSMUST00000061047	stop_gained	964	712	238	Q/*	Cag/Tag	Phlpp1
1_106173037_C/A	1:106173037	ENSMUSG00000044340	ENSMUST00000061047	stop_gained	1286	1034	345	S/*	tCg/tAg	Phlpp1	YES
1_117625589_G/T	1:117625589	ENSMUSG00000101373	ENSMUST00000186652	stop_gained	681	301	101	G/*	Gga/Tga	Zfp813-ps	YES
1_117625870_T/A	1:117625870	ENSMUSG00000101373	ENSMUST00000186652	stop_gained	962	582	194	C/*	tgT/tgA	Zfp813-ps	YES
1_117801919_C/G	1:117801919	ENSMUSG00000101303	ENSMUST00000188801	stop_gained	1439	1155	385	Y/*	taC/taG	B020011L13Rik	YES
1_117947790_G/T	1:117947790	ENSMUSG00000101415	ENSMUST00000191265	stop_gained	432	148	50	E/*	Gaa/Taa	Gm28168	YES
1_120169248_C/T	1:120169248	ENSMUSG00000026388	ENSMUST00000153037	stop_gained	374	376	126	Q/*	Cag/Tag	3110009E18Rik	YES
1_130803174_C/T	1:130803174	ENSMUSG00000026415	ENSMUST00000112477	stop_gained	211	163	55	Q/*	Cag/Tag	Fcamr
1_130885733_C/T	1:130885733	ENSMUSG00000026420	ENSMUST00000187650	stop_gained	264	9	3	W/*	tgG/tgA	Il24	YES
1_130885733_C/T	1:130885733	ENSMUSG00000026420	ENSMUST00000121040	stop_gained	241	126	42	W/*	tgG/tgA	Il24	YES
1_130885733_C/T	1:130885733	ENSMUSG00000026420	ENSMUST00000191279	stop_gained,NMD_transcript_variant	126	126	42	W/*	tgG/tgA	Il24	YES
1_133365816_C/T	1:133365816	ENSMUSG00000070644	ENSMUST00000135222	stop_gained	688	496	166	R/*	Cga/Tga	Etnk2	YES
1_133365816_C/T	1:133365816	ENSMUSG00000070644	ENSMUST00000129213	stop_gained	485	187	63	R/*	Cga/Tga	Etnk2	YES
1_135997777_C/A	1:135997777	ENSMUSG00000051985	ENSMUST00000166193	stop_gained	238	238	80	G/*	Gga/Tga	Igfn1
1_139139387_C/T	1:139139387	ENSMUSG00000056268	ENSMUST00000200429	stop_gained,NMD_transcript_variant	994	994	332	R/*	Cga/Tga	Dennd1b	YES
1_139773969_C/A	1:139773969	ENSMUSG00000070594	ENSMUST00000111986	stop_gained	406	406	136	E/*	Gag/Tag	Gm4788	YES
1_139773969_C/A	1:139773969	ENSMUSG00000070594	ENSMUST00000027612	stop_gained	474	406	136	E/*	Gag/Tag	Gm4788	YES
1_139773969_C/A	1:139773969	ENSMUSG00000070594	ENSMUST00000111989	stop_gained	481	406	136	E/*	Gag/Tag	Gm4788	YES
1_140136789_T/A	1:140136789	ENSMUSG00000026365	ENSMUST00000123238	stop_gained,NMD_transcript_variant	1166	1066	356	K/*	Aag/Tag	Cfh	YES
1_140136789_T/A	1:140136789	ENSMUSG00000026365	ENSMUST00000192919	stop_gained	260	262	88	K/*	Aag/Tag	Cfh	YES
1_140136789_T/A	1:140136789	ENSMUSG00000026365	ENSMUST00000192880	stop_gained	1124	1120	374	K/*	Aag/Tag	Cfh	YES
1_140136789_T/A	1:140136789	ENSMUSG00000026365	ENSMUST00000111976	stop_gained	1255	1120	374	K/*	Aag/Tag	Cfh	YES
1_140136789_T/A	1:140136789	ENSMUSG00000026365	ENSMUST00000066859	stop_gained	1255	1066	356	K/*	Aag/Tag	Cfh	YES
1_140136789_T/A	1:140136789	ENSMUSG00000026365	ENSMUST00000111977	stop_gained	1164	1120	374	K/*	Aag/Tag	Cfh	YES
1_156036218_C/T	1:156036218	ENSMUSG00000026466	ENSMUST00000136331	stop_gained,NMD_transcript_variant	263	18	6	W/*	tgG/tgA	Tor1aip1	YES
1_156036218_C/T	1:156036218	ENSMUSG00000026466	ENSMUST00000027738	stop_gained	263	18	6	W/*	tgG/tgA	Tor1aip1	YES
1_156036218_C/T	1:156036218	ENSMUSG00000026466	ENSMUST00000130995	stop_gained,NMD_transcript_variant	263	18	6	W/*	tgG/tgA	Tor1aip1	YES
1_156036218_C/T	1:156036218	ENSMUSG00000026466	ENSMUST00000097527	stop_gained	210	18	6	W/*	tgG/tgA	Tor1aip1	YES
1_156036219_C/T	1:156036219	ENSMUSG00000026466	ENSMUST00000136331	stop_gained,NMD_transcript_variant	262	17	6	W/*	tGg/tAg	Tor1aip1	YES
1_156036219_C/T	1:156036219	ENSMUSG00000026466	ENSMUST00000027738	stop_gained	262	17	6	W/*	tGg/tAg	Tor1aip1	YES
1_156036219_C/T	1:156036219	ENSMUSG00000026466	ENSMUST00000130995	stop_gained,NMD_transcript_variant	262	17	6	W/*	tGg/tAg	Tor1aip1	YES
1_156036219_C/T	1:156036219	ENSMUSG00000026466	ENSMUST00000097527	stop_gained	209	17	6	W/*	tGg/tAg	Tor1aip1	YES
1_158609484_C/T	1:158609484	ENSMUSG00000026587	ENSMUST00000194369	stop_gained	2657	2611	871	Q/*	Cag/Tag	Astn1	YES
1_165869023_C/T	1:165869023	ENSMUSG00000005763	ENSMUST00000161559	stop_gained	590	526	176	R/*	Cga/Tga	Cd247	YES
1_165869023_C/T	1:165869023	ENSMUSG00000005763	ENSMUST00000178336	stop_gained	677	529	177	R/*	Cga/Tga	Cd247	YES
1_166310762_C/T	1:166310762	ENSMUSG00000040612	ENSMUST00000192426	stop_gained,splice_region_variant	730	547	183	R/*	Cga/Tga	Ildr2
1_166630498_G/A	1:166630498	ENSMUSG00000051081	ENSMUST00000046662	stop_gained	1485	1285	429	R/*	Cga/Tga	Gm4847	YES
1_171113952_C/A	1:171113952	ENSMUSG00000026649	ENSMUST00000129651	stop_gained	35	15	5	C/*	tgC/tgA	Cfap126
1_171574366_C/T/A	1:171574366	ENSMUSG00000004709	ENSMUST00000194797	stop_gained,splice_region_variant,NMD_transcript_variant	791	659	220	S/*	tCg/tAg	Cd244
1_171574366_C/T/A	1:171574366	ENSMUSG00000004709	ENSMUST00000004829	stop_gained,splice_region_variant	791	659	220	S/*	tCg/tAg	Cd244
1_171577291_T/A/G	1:171577291	ENSMUSG00000004709	ENSMUST00000194797	stop_gained,NMD_transcript_variant	842	710	237	L/*	tTa/tAa	Cd244	YES
1_171577291_T/A/G	1:171577291	ENSMUSG00000004709	ENSMUST00000194797	stop_gained,NMD_transcript_variant	842	710	237	L/*	tTa/tGa	Cd244	YES
1_171577291_T/A/G	1:171577291	ENSMUSG00000004709	ENSMUST00000004829	stop_gained	842	710	237	L/*	tTa/tAa	Cd244	YES
1_171577291_T/A/G	1:171577291	ENSMUSG00000004709	ENSMUST00000004829	stop_gained	842	710	237	L/*	tTa/tGa	Cd244	YES
1_171580806_C/T	1:171580806	ENSMUSG00000004709	ENSMUST00000004829	stop_gained	1174	1042	348	Q/*	Cag/Tag	Cd244	YES
1_171581697_G/T/A	1:171581697	ENSMUSG00000004709	ENSMUST00000004829	stop_gained,splice_region_variant	1243	1111	371	E/*	Gag/Tag	Cd244	YES
1_172584171_C/T	1:172584171	ENSMUSG00000053318	ENSMUST00000065679	stop_gained	892	756	252	W/*	tgG/tgA	Slamf8	YES
1_173471407_G/A	1:173471407	ENSMUSG00000037849	ENSMUST00000037976	stop_gained	574	574	192	Q/*	Cag/Tag	Gm4955	YES
1_173522962_C/A	1:173522962	ENSMUSG00000070501	ENSMUST00000090406	stop_gained,NMD_transcript_variant	1417	1111	371	E/*	Gaa/Taa	BC094916	YES
1_173875634_A/T	1:173875634	ENSMUSG00000090272	ENSMUST00000190651	stop_gained	414	204	68	C/*	tgT/tgA	Mndal	YES
1_173875634_A/T	1:173875634	ENSMUSG00000090272	ENSMUST00000188804	stop_gained	448	204	68	C/*	tgT/tgA	Mndal	YES
1_173875634_A/T	1:173875634	ENSMUSG00000090272	ENSMUST00000111210	stop_gained	330	204	68	C/*	tgT/tgA	Mndal	YES
1_173875634_A/T	1:173875634	ENSMUSG00000090272	ENSMUST00000186442	stop_gained	227	204	68	C/*	tgT/tgA	Mndal	YES
1_178103636_C/T	1:178103636	ENSMUSG00000091476	ENSMUST00000192146	stop_gained,NMD_transcript_variant	1201	1120	374	R/*	Cga/Tga	Gm16432	YES
1_182607604_G/A	1:182607604	ENSMUSG00000038599	ENSMUST00000048941	stop_gained	1195	1146	382	W/*	tgG/tgA	Capn8	YES
1_182607604_G/A	1:182607604	ENSMUSG00000038599	ENSMUST00000192671	stop_gained,NMD_transcript_variant	1169	1146	382	W/*	tgG/tgA	Capn8	YES
1_195111081_G/A	1:195111081	ENSMUSG00000016481	ENSMUST00000194111	stop_gained,splice_region_variant	1317	1057	353	R/*	Cga/Tga	Cr1l
1_37085358_-/AGTATGTAGATT	1:37085357-37085358	ENSMUSG00000050122	ENSMUST00000027289	stop_gained,inframe_insertion,splice_region_variant,NMD_transcript_variant	1081-1082	1035-1036	345-346	-/SM*I	-/AGTATGTAGATT	Vwa3b
1_85931477_-/TCATGGTGCTATTAAGGATTGAGT	1:85931476-85931477	ENSMUSG00000026224	ENSMUST00000027426	stop_gained,inframe_insertion	868-869	347-348	116	H/HHGAIKD*V	cat/caTCATGGTGCTATTAAGGATTGAGTt	4933407L21Rik	YES
1_34135378_T/G	1:34135378	ENSMUSG00000026131	ENSMUST00000182697	stop_lost	947	823	275	*/E	Taa/Gaa	Dst
1_34135378_T/G	1:34135378	ENSMUSG00000026131	ENSMUST00000182314	stop_lost	885	847	283	*/E	Taa/Gaa	Dst
1_45889943_A/G	1:45889943	ENSMUSG00000098549	ENSMUST00000183590	stop_lost	136	136	46	*/Q	Tag/Cag	Gm5269
1_58846754_A/C	1:58846754	ENSMUSG00000026029	ENSMUST00000190213	stop_lost	1628	1503	501	*/Y	taA/taC	Casp8
1_58846754_A/C	1:58846754	ENSMUSG00000026029	ENSMUST00000165549	stop_lost	1663	1443	481	*/Y	taA/taC	Casp8
1_58846754_A/C	1:58846754	ENSMUSG00000026029	ENSMUST00000191201	stop_lost	1849	1503	501	*/Y	taA/taC	Casp8
1_58846754_A/C	1:58846754	ENSMUSG00000026029	ENSMUST00000027189	stop_lost	1836	1443	481	*/Y	taA/taC	Casp8
1_66926147_T/A	1:66926147	ENSMUSG00000061816	ENSMUST00000120415	stop_lost	540	485	162	*/L	tAa/tTa	Myl1
1_66926148_A/G	1:66926148	ENSMUSG00000061816	ENSMUST00000120415	stop_lost	539	484	162	*/Q	Taa/Caa	Myl1
1_75491179_A/G	1:75491179	ENSMUSG00000026211	ENSMUST00000155084	stop_lost	3486	3487	1163	*/R	Tga/Cga	Obsl1
1_85628219_T/A	1:85628219	ENSMUSG00000070031	ENSMUST00000162925	stop_lost	477	478	160	*/K	Taa/Aaa	Sp140	YES
1_87479059_T/C	1:87479059	ENSMUSG00000026259	ENSMUST00000168235	stop_lost	736	738	246	*/W	tgA/tgG	Ngef
1_91206516_A/G	1:91206516	ENSMUSG00000034353	ENSMUST00000165855	stop_lost	578	311	104	*/W	tAg/tGg	Ramp1	YES
1_92574144_A/G	1:92574144	ENSMUSG00000058904	ENSMUST00000074859	stop_lost	1020	972	324	*/W	tgA/tgG	Olfr1413	YES
1_93403096_A/G	1:93403096	ENSMUSG00000034107	ENSMUST00000058682	stop_lost	2657	2532	844	*/W	tgA/tgG	Ano7
1_107532431_T/G	1:107532431	ENSMUSG00000092572	ENSMUST00000194951	stop_lost	61	61	21	*/E	Tag/Gag	Serpinb10
1_117626962_A/T	1:117626962	ENSMUSG00000101373	ENSMUST00000186652	stop_lost	2054	1674	558	*/C	tgA/tgT	Zfp813-ps
1_117948183_T/A	1:117948183	ENSMUSG00000101415	ENSMUST00000191265	stop_lost	825	541	181	*/R	Tga/Aga	Gm28168
1_117986472_G/C	1:117986472	ENSMUSG00000100617	ENSMUST00000185381	stop_lost	1382	1083	361	*/Y	taG/taC	Gm7145	YES
1_118200673_A/T	1:118200673	ENSMUSG00000102030	ENSMUST00000186264	stop_lost	2378	2094	698	*/C	tgA/tgT	Gm29106	YES
1_131869964_T/A	1:131869964	ENSMUSG00000026433	ENSMUST00000125925	stop_lost,NMD_transcript_variant	280	139	47	*/R	Tga/Aga	Rab29
1_134406940_A/C	1:134406940	ENSMUSG00000026456	ENSMUST00000127412	stop_lost,NMD_transcript_variant	303	303	101	*/Y	taA/taC	Cyb5r1
1_144002068_T/C	1:144002068	ENSMUSG00000026360	ENSMUST00000153527	stop_lost	403	393	131	*/W	tgA/tgG	Rgs2
1_161083474_G/C	1:161083474	ENSMUSG00000026708	ENSMUST00000028035	stop_lost	1637	990	330	*/Y	taG/taC	Cenpl
1_165576620_T/C	1:165576620	ENSMUSG00000026567	ENSMUST00000027852	stop_lost	5056	4843	1615	*/R	Tga/Cga	Adcy10
1_171852178_G/C	1:171852178	ENSMUSG00000038147	ENSMUST00000135386	stop_lost	515	422	141	*/S	tGa/tCa	Cd84	YES
1_174152324_A/G	1:174152324	ENSMUSG00000091950	ENSMUST00000179386	stop_lost	844	807	269	*/W	tgA/tgG	Olfr421
1_189258786_T/A	1:189258786	ENSMUSG00000037624	ENSMUST00000180044	stop_lost,NMD_transcript_variant	585	458	153	*/L	tAg/tTg	Kcnk2
1_71600532_-/A	1:71600531-71600532	ENSMUSG00000026193	ENSMUST00000186985	frameshift_variant,stop_lost,NMD_transcript_variant	200-201	202-203	68	*/LX	taa/tTaa	Fn1
1_191025353_T/-	1:191025353	ENSMUSG00000066595	ENSMUST00000191946	frameshift_variant,stop_lost	772	741	247	*/X	taA/ta	Mfsd7b
