# Supplementary material for: Genome Sequencing of Chromosome 1 Substitution Lines Derived from Chinese Wild Mice Revealed a Unique Resource for Genetic Studies of Complex Traits
Source: G3 (Bethesda). 2016 Sep 6;6(11):3571–80. doi: 10.1534/g3.116.033902 (PMC5100856; doi:10.1534/g3.116.033902)
Supplement: Supplemental Material [file supp_g3.116.033902_TableS6.xlsx]

## Sheet: Sheet1
ID	Position	Gene	Transcript	Consequence	cDNA_position	CDS_position	Protein_position	Amino_acids	Codons	GeneSymbol	Novel
1_4344820_T/C	1:4344820	ENSMUSG00000025900	ENSMUST00000027032	missense_variant	6195	6068	2023	N/S	aAt/aGt	Rp1
1_4345702_C/G	1:4345702	ENSMUSG00000025900	ENSMUST00000027032	missense_variant	5313	5186	1729	G/A	gGc/gCc	Rp1	YES
1_4345985_G/C	1:4345985	ENSMUSG00000025900	ENSMUST00000027032	missense_variant	5030	4903	1635	Q/E	Cag/Gag	Rp1
1_4346098_A/G	1:4346098	ENSMUSG00000025900	ENSMUST00000027032	missense_variant	4917	4790	1597	I/T	aTt/aCt	Rp1
1_4346210_T/C	1:4346210	ENSMUSG00000025900	ENSMUST00000027032	missense_variant	4805	4678	1560	T/A	Acc/Gcc	Rp1	YES
1_4346828_C/A	1:4346828	ENSMUSG00000025900	ENSMUST00000027032	missense_variant	4187	4060	1354	D/Y	Gac/Tac	Rp1	YES
1_4346914_T/G	1:4346914	ENSMUSG00000025900	ENSMUST00000027032	missense_variant	4101	3974	1325	D/A	gAt/gCt	Rp1	YES
1_4347070_C/T	1:4347070	ENSMUSG00000025900	ENSMUST00000027032	missense_variant	3945	3818	1273	G/E	gGg/gAg	Rp1
1_4348247_G/C	1:4348247	ENSMUSG00000025900	ENSMUST00000027032	missense_variant	2768	2641	881	L/V	Ctg/Gtg	Rp1
1_4349126_T/G	1:4349126	ENSMUSG00000025900	ENSMUST00000027032	missense_variant	1889	1762	588	N/H	Aat/Cat	Rp1	YES
1_4352272_G/C	1:4352272	ENSMUSG00000025900	ENSMUST00000194992	missense_variant	638	584	195	A/G	gCc/gGc	Rp1
1_4352428_C/A	1:4352428	ENSMUSG00000025900	ENSMUST00000027032	missense_variant	525	398	133	S/I	aGc/aTc	Rp1	YES
1_4352428_C/A	1:4352428	ENSMUSG00000025900	ENSMUST00000194992	missense_variant	482	428	143	S/I	aGc/aTc	Rp1	YES
1_4492348_C/T	1:4492348	ENSMUSG00000025902	ENSMUST00000195555	missense_variant	879	244	82	G/S	Ggc/Agc	Sox17
1_4492348_C/T	1:4492348	ENSMUSG00000025902	ENSMUST00000192650	missense_variant	2284	433	145	G/S	Ggc/Agc	Sox17
1_4493773_T/A	1:4493773	ENSMUSG00000025902	ENSMUST00000192650	missense_variant,splice_region_variant	1962	111	37	Q/H	caA/caT	Sox17
1_4493799_G/T	1:4493799	ENSMUSG00000025902	ENSMUST00000192650	missense_variant	1936	85	29	R/S	Cgc/Agc	Sox17
1_6249219_G/A	1:6249219	ENSMUSG00000025907	ENSMUST00000162257	missense_variant,NMD_transcript_variant	132	134	45	R/Q	cGa/cAa	Rb1cc1	YES
1_6249219_G/A	1:6249219	ENSMUSG00000025907	ENSMUST00000161327	missense_variant	2499	2501	834	R/Q	cGa/cAa	Rb1cc1	YES
1_6249702_A/G	1:6249702	ENSMUSG00000025907	ENSMUST00000162257	missense_variant,NMD_transcript_variant	615	617	206	Q/R	cAg/cGg	Rb1cc1
1_6250082_C/G	1:6250082	ENSMUSG00000025907	ENSMUST00000162257	missense_variant,NMD_transcript_variant	995	997	333	L/V	Cta/Gta	Rb1cc1
1_6250082_C/G	1:6250082	ENSMUSG00000025907	ENSMUST00000027040	missense_variant	4191	3724	1242	L/V	Cta/Gta	Rb1cc1
1_6802805_G/A	1:6802805	ENSMUSG00000033740	ENSMUST00000132207	missense_variant,NMD_transcript_variant	15	16	6	D/N	Gat/Aat	St18	YES
1_9545545_G/C	1:9545545	ENSMUSG00000061024	ENSMUST00000072079	missense_variant	138	22	8	E/Q	Gag/Cag	Rrs1	YES
1_9545597_C/T	1:9545597	ENSMUSG00000061024	ENSMUST00000072079	missense_variant	190	74	25	T/M	aCg/aTg	Rrs1	YES
1_9545621_A/T	1:9545621	ENSMUSG00000061024	ENSMUST00000072079	missense_variant	214	98	33	E/V	gAg/gTg	Rrs1	YES
1_9545666_C/T	1:9545666	ENSMUSG00000061024	ENSMUST00000072079	missense_variant	259	143	48	T/I	aCc/aTc	Rrs1	YES
1_9545674_C/T	1:9545674	ENSMUSG00000061024	ENSMUST00000072079	missense_variant	267	151	51	R/C	Cgc/Tgc	Rrs1	YES
1_9545762_C/A	1:9545762	ENSMUSG00000061024	ENSMUST00000072079	missense_variant	355	239	80	P/Q	cCg/cAg	Rrs1	YES
1_9545801_C/A	1:9545801	ENSMUSG00000061024	ENSMUST00000072079	missense_variant	394	278	93	P/Q	cCg/cAg	Rrs1	YES
1_9545840_C/A	1:9545840	ENSMUSG00000061024	ENSMUST00000072079	missense_variant	433	317	106	P/H	cCc/cAc	Rrs1	YES
1_9545860_C/A	1:9545860	ENSMUSG00000061024	ENSMUST00000072079	missense_variant	453	337	113	R/S	Cgc/Agc	Rrs1	YES
1_9545875_G/C	1:9545875	ENSMUSG00000061024	ENSMUST00000072079	missense_variant	468	352	118	A/P	Gcg/Ccg	Rrs1
1_9545876_C/T	1:9545876	ENSMUSG00000061024	ENSMUST00000072079	missense_variant	469	353	118	A/V	gCg/gTg	Rrs1
1_9545925_C/A	1:9545925	ENSMUSG00000061024	ENSMUST00000072079	missense_variant	518	402	134	D/E	gaC/gaA	Rrs1
1_9546013_G/T	1:9546013	ENSMUSG00000061024	ENSMUST00000072079	missense_variant	606	490	164	A/S	Gcc/Tcc	Rrs1	YES
1_9546215_C/T	1:9546215	ENSMUSG00000061024	ENSMUST00000072079	missense_variant	808	692	231	S/L	tCg/tTg	Rrs1
1_9546223_C/T	1:9546223	ENSMUSG00000061024	ENSMUST00000072079	missense_variant	816	700	234	R/C	Cgc/Tgc	Rrs1
1_9546259_C/T	1:9546259	ENSMUSG00000061024	ENSMUST00000072079	missense_variant	852	736	246	R/W	Cgg/Tgg	Rrs1	YES
1_9546268_G/T	1:9546268	ENSMUSG00000061024	ENSMUST00000072079	missense_variant	861	745	249	G/C	Ggc/Tgc	Rrs1
1_9546313_G/A	1:9546313	ENSMUSG00000061024	ENSMUST00000072079	missense_variant	906	790	264	E/K	Gag/Aag	Rrs1	YES
1_9546338_T/A	1:9546338	ENSMUSG00000061024	ENSMUST00000072079	missense_variant	931	815	272	L/H	cTt/cAt	Rrs1	YES
1_9546377_C/T	1:9546377	ENSMUSG00000061024	ENSMUST00000072079	missense_variant	970	854	285	T/M	aCg/aTg	Rrs1	YES
1_9546452_G/A	1:9546452	ENSMUSG00000061024	ENSMUST00000072079	missense_variant	1045	929	310	G/D	gGc/gAc	Rrs1	YES
1_9546503_C/T	1:9546503	ENSMUSG00000061024	ENSMUST00000072079	missense_variant	1096	980	327	P/L	cCg/cTg	Rrs1	YES
1_9613349_C/A	1:9613349	ENSMUSG00000067879	ENSMUST00000088666	missense_variant	546	161	54	P/H	cCc/cAc	3110035E14Rik
1_9673853_T/G	1:9673853	ENSMUSG00000025912	ENSMUST00000088658	missense_variant	1757	1502	501	N/T	aAt/aCt	Mybl1
1_9673853_T/G	1:9673853	ENSMUSG00000025912	ENSMUST00000115468	missense_variant	1572	1502	501	N/T	aAt/aCt	Mybl1
1_10088101_C/A	1:10088101	ENSMUSG00000056763	ENSMUST00000071087	missense_variant	1586	1448	483	P/Q	cCa/cAa	Cspp1
1_10088101_C/A	1:10088101	ENSMUSG00000056763	ENSMUST00000186294	missense_variant	1436	1436	479	P/Q	cCa/cAa	Cspp1
1_10112537_G/C	1:10112537	ENSMUSG00000056763	ENSMUST00000071087	missense_variant	2437	2299	767	E/Q	Gag/Cag	Cspp1
1_10112537_G/C	1:10112537	ENSMUSG00000056763	ENSMUST00000186294	missense_variant	2134	2134	712	E/Q	Gag/Cag	Cspp1
1_10142638_G/A	1:10142638	ENSMUSG00000067851	ENSMUST00000088615	missense_variant	5233	5057	1686	S/L	tCg/tTg	Arfgef1	YES
1_11162292_G/A	1:11162292	ENSMUSG00000048960	ENSMUST00000027056	missense_variant	2910	2582	861	S/N	aGc/aAc	Prex2
1_11170694_G/A	1:11170694	ENSMUSG00000048960	ENSMUST00000027056	missense_variant	3353	3025	1009	E/K	Gaa/Aaa	Prex2
1_11185211_A/T	1:11185211	ENSMUSG00000048960	ENSMUST00000027056	missense_variant,splice_region_variant	3807	3479	1160	Q/L	cAg/cTg	Prex2	YES
1_11186733_C/T	1:11186733	ENSMUSG00000048960	ENSMUST00000027056	missense_variant	3996	3668	1223	A/V	gCg/gTg	Prex2	YES
1_11596971_T/C	1:11596971	ENSMUSG00000057715	ENSMUST00000171690	missense_variant	1318	854	285	I/T	aTt/aCt	A830018L16Rik
1_12858904_A/G	1:12858904	ENSMUSG00000016918	ENSMUST00000185780	missense_variant	394	394	132	N/D	Aac/Gac	Sulf1
1_14889455_G/C	1:14889455	ENSMUSG00000032769	ENSMUST00000041447	missense_variant	2033	2006	669	S/C	tCc/tGc	Trpa1	YES
1_14904458_G/A	1:14904458	ENSMUSG00000032769	ENSMUST00000041447	missense_variant	686	659	220	A/V	gCa/gTa	Trpa1
1_15815940_G/A	1:15815940	ENSMUSG00000025925	ENSMUST00000188371	missense_variant	585	553	185	E/K	Gaa/Aaa	Terf1
1_16103172_G/C	1:16103172	ENSMUSG00000043716	ENSMUST00000149566	missense_variant	429	430	144	R/G	Cga/Gga	Rpl7	YES
1_16103172_G/C	1:16103172	ENSMUSG00000043716	ENSMUST00000058437	missense_variant	636	352	118	R/G	Cga/Gga	Rpl7	YES
1_17745424_C/T	1:17745424	ENSMUSG00000025776	ENSMUST00000095075	missense_variant	1068	329	110	A/V	gCg/gTg	Crispld1	YES
1_17745424_C/T	1:17745424	ENSMUSG00000025776	ENSMUST00000159958	missense_variant	482	329	110	A/V	gCg/gTg	Crispld1	YES
1_20201170_G/A	1:20201170	ENSMUSG00000043760	ENSMUST00000088448	missense_variant	9394	9158	3053	S/F	tCt/tTt	Pkhd1
1_20310626_C/T	1:20310626	ENSMUSG00000043760	ENSMUST00000088448	missense_variant	8224	7988	2663	G/E	gGg/gAg	Pkhd1
1_20347350_A/C	1:20347350	ENSMUSG00000043760	ENSMUST00000088448	missense_variant	7812	7576	2526	S/A	Tct/Gct	Pkhd1
1_20347439_G/C	1:20347439	ENSMUSG00000043760	ENSMUST00000088448	missense_variant	7723	7487	2496	T/S	aCc/aGc	Pkhd1
1_20381490_C/A	1:20381490	ENSMUSG00000043760	ENSMUST00000088448	missense_variant	6816	6580	2194	V/F	Gtc/Ttc	Pkhd1	YES
1_20392019_G/C	1:20392019	ENSMUSG00000043760	ENSMUST00000088448	missense_variant	6546	6310	2104	P/A	Ccc/Gcc	Pkhd1
1_20392072_G/A	1:20392072	ENSMUSG00000043760	ENSMUST00000088448	missense_variant	6493	6257	2086	T/I	aCa/aTa	Pkhd1	YES
1_20450256_G/T	1:20450256	ENSMUSG00000043760	ENSMUST00000088448	missense_variant	6097	5861	1954	A/E	gCg/gAg	Pkhd1	YES
1_20522771_G/C	1:20522771	ENSMUSG00000043760	ENSMUST00000088448	missense_variant	5353	5117	1706	P/R	cCt/cGt	Pkhd1
1_20523005_C/A	1:20523005	ENSMUSG00000043760	ENSMUST00000088448	missense_variant	5119	4883	1628	G/V	gGc/gTc	Pkhd1	YES
1_20523125_G/A	1:20523125	ENSMUSG00000043760	ENSMUST00000088448	missense_variant	4999	4763	1588	T/M	aCg/aTg	Pkhd1
1_20523519_T/A	1:20523519	ENSMUSG00000043760	ENSMUST00000088448	missense_variant	4605	4369	1457	I/F	Atc/Ttc	Pkhd1	YES
1_20524089_C/A	1:20524089	ENSMUSG00000043760	ENSMUST00000088448	missense_variant	4035	3799	1267	V/L	Gtg/Ttg	Pkhd1
1_20537356_G/A	1:20537356	ENSMUSG00000043760	ENSMUST00000088448	missense_variant	3511	3275	1092	T/I	aCa/aTa	Pkhd1
1_20549732_C/T	1:20549732	ENSMUSG00000043760	ENSMUST00000088448	missense_variant	2899	2663	888	G/E	gGa/gAa	Pkhd1
1_20559448_C/A	1:20559448	ENSMUSG00000043760	ENSMUST00000088448	missense_variant	2167	1931	644	W/L	tGg/tTg	Pkhd1
1_20559499_A/G	1:20559499	ENSMUSG00000043760	ENSMUST00000088448	missense_variant	2116	1880	627	V/A	gTt/gCt	Pkhd1
1_20562376_A/G	1:20562376	ENSMUSG00000043760	ENSMUST00000088448	missense_variant	2050	1814	605	L/P	cTg/cCg	Pkhd1
1_20565610_G/C	1:20565610	ENSMUSG00000043760	ENSMUST00000088448	missense_variant	1731	1495	499	P/A	Cca/Gca	Pkhd1	YES
1_20565624_C/A	1:20565624	ENSMUSG00000043760	ENSMUST00000088448	missense_variant	1717	1481	494	R/L	cGa/cTa	Pkhd1
1_20566850_C/T	1:20566850	ENSMUSG00000043760	ENSMUST00000088448	missense_variant	1371	1135	379	V/M	Gtg/Atg	Pkhd1
1_20567566_C/A	1:20567566	ENSMUSG00000043760	ENSMUST00000088448	missense_variant	1230	994	332	V/F	Gtt/Ttt	Pkhd1	YES
1_20567575_G/A	1:20567575	ENSMUSG00000043760	ENSMUST00000088448	missense_variant	1221	985	329	R/C	Cgt/Tgt	Pkhd1	YES
1_20585665_C/G	1:20585665	ENSMUSG00000043760	ENSMUST00000088448	missense_variant	879	643	215	V/L	Gtg/Ctg	Pkhd1	YES
1_20812578_G/A	1:20812578	ENSMUSG00000041859	ENSMUST00000053266	missense_variant	1255	1151	384	T/I	aCa/aTa	Mcm3	YES
1_20814773_A/G	1:20814773	ENSMUSG00000041859	ENSMUST00000053266	missense_variant	790	686	229	V/A	gTg/gCg	Mcm3	YES
1_20935017_C/T	1:20935017	ENSMUSG00000025931	ENSMUST00000189400	missense_variant	697	394	132	L/F	Ctc/Ttc	Paqr8	YES
1_20935017_C/T	1:20935017	ENSMUSG00000025931	ENSMUST00000167119	missense_variant	740	394	132	L/F	Ctc/Ttc	Paqr8	YES
1_20935017_C/T	1:20935017	ENSMUSG00000025931	ENSMUST00000068880	missense_variant	666	394	132	L/F	Ctc/Ttc	Paqr8	YES
1_20935017_C/T	1:20935017	ENSMUSG00000025931	ENSMUST00000187651	missense_variant	724	394	132	L/F	Ctc/Ttc	Paqr8	YES
1_20955408_G/C	1:20955408	ENSMUSG00000041809	ENSMUST00000038447	missense_variant	183	137	46	G/A	gGg/gCg	Efhc1
1_21226032_T/C	1:21226032	ENSMUSG00000025933	ENSMUST00000027065	missense_variant	489	158	53	V/A	gTc/gCc	Tmem14a	YES
1_21226032_T/C	1:21226032	ENSMUSG00000025933	ENSMUST00000027064	missense_variant	402	158	53	V/A	gTc/gCc	Tmem14a	YES
1_21229416_T/G	1:21229416	ENSMUSG00000025933	ENSMUST00000027064	missense_variant	513	269	90	F/C	tTt/tGt	Tmem14a
1_21351008_T/C/G	1:21351008	ENSMUSG00000067750	ENSMUST00000088407	missense_variant	795	416	139	L/W	tTg/tGg	Khdc1a	YES
1_21369642_C/G	1:21369642	ENSMUSG00000041722	ENSMUST00000070223	missense_variant	743	416	139	S/W	tCg/tGg	Khdc1c	YES
1_23815398_A/T	1:23815398	ENSMUSG00000026156	ENSMUST00000144602	missense_variant	1146	178	60	R/W	Agg/Tgg	B3gat2
1_23815435_T/G	1:23815435	ENSMUSG00000026156	ENSMUST00000144602	missense_variant	1183	215	72	F/C	tTc/tGc	B3gat2
1_24028488_G/A	1:24028488	ENSMUSG00000026153	ENSMUST00000186331	missense_variant,NMD_transcript_variant	599	599	200	T/M	aCg/aTg	Fam135a
1_24028989_C/G	1:24028989	ENSMUSG00000026153	ENSMUST00000186331	missense_variant,NMD_transcript_variant	98	98	33	G/A	gGt/gCt	Fam135a
1_24029164_C/T	1:24029164	ENSMUSG00000026153	ENSMUST00000187369	missense_variant	2377	2035	679	G/R	Gga/Aga	Fam135a	YES
1_24029164_C/T	1:24029164	ENSMUSG00000026153	ENSMUST00000187752	missense_variant	2249	1984	662	G/R	Gga/Aga	Fam135a	YES
1_24221967_G/A	1:24221967	ENSMUSG00000026147	ENSMUST00000088349	missense_variant	1104	911	304	R/Q	cGa/cAa	Col9a1	YES
1_24224511_C/T	1:24224511	ENSMUSG00000026147	ENSMUST00000088349	missense_variant	1242	1049	350	T/M	aCg/aTg	Col9a1	YES
1_24224511_C/T	1:24224511	ENSMUSG00000026147	ENSMUST00000054588	missense_variant	2017	1772	591	T/M	aCg/aTg	Col9a1	YES
1_24251734_C/T	1:24251734	ENSMUSG00000026147	ENSMUST00000054588	missense_variant	2884	2639	880	P/L	cCg/cTg	Col9a1	YES
1_24510869_C/A	1:24510869	ENSMUSG00000026141	ENSMUST00000051344	missense_variant	1044	946	316	G/C	Ggt/Tgt	Col19a1	YES
1_24510869_C/A	1:24510869	ENSMUSG00000026141	ENSMUST00000115244	missense_variant	1105	946	316	G/C	Ggt/Tgt	Col19a1	YES
1_24525633_T/A	1:24525633	ENSMUSG00000026141	ENSMUST00000115244	missense_variant	1057	898	300	I/F	Att/Ttt	Col19a1
1_25094150_G/A	1:25094150	ENSMUSG00000033569	ENSMUST00000126626	missense_variant	1546	1244	415	T/M	aCg/aTg	Adgrb3	YES
1_25094150_G/A	1:25094150	ENSMUSG00000033569	ENSMUST00000151309	missense_variant	4115	3854	1285	T/M	aCg/aTg	Adgrb3	YES
1_25094150_G/A	1:25094150	ENSMUSG00000033569	ENSMUST00000041838	missense_variant	3854	3854	1285	T/M	aCg/aTg	Adgrb3	YES
1_25094150_G/A	1:25094150	ENSMUSG00000033569	ENSMUST00000146592	missense_variant	3134	3134	1045	T/M	aCg/aTg	Adgrb3	YES
1_25094150_G/A	1:25094150	ENSMUSG00000033569	ENSMUST00000135518	missense_variant	4099	3854	1285	T/M	aCg/aTg	Adgrb3	YES
1_26681966_A/G	1:26681966	ENSMUSG00000073722	ENSMUST00000097801	missense_variant	4166	4132	1378	S/P	Tct/Cct	4931408C20Rik
1_26682076_G/A	1:26682076	ENSMUSG00000073722	ENSMUST00000097801	missense_variant	4056	4022	1341	T/I	aCa/aTa	4931408C20Rik
1_26684350_C/A	1:26684350	ENSMUSG00000073722	ENSMUST00000097801	missense_variant	1782	1748	583	S/I	aGc/aTc	4931408C20Rik
1_26684378_C/A	1:26684378	ENSMUSG00000073722	ENSMUST00000097801	missense_variant	1754	1720	574	G/W	Ggg/Tgg	4931408C20Rik
1_26684855_C/A	1:26684855	ENSMUSG00000073722	ENSMUST00000097801	missense_variant	1277	1243	415	G/W	Ggg/Tgg	4931408C20Rik	YES
1_26685220_C/A	1:26685220	ENSMUSG00000073722	ENSMUST00000097801	missense_variant	912	878	293	R/M	aGg/aTg	4931408C20Rik
1_26685850_C/A	1:26685850	ENSMUSG00000073722	ENSMUST00000097801	missense_variant	282	248	83	S/I	aGc/aTc	4931408C20Rik
1_26685868_G/A	1:26685868	ENSMUSG00000073722	ENSMUST00000097801	missense_variant	264	230	77	T/I	aCc/aTc	4931408C20Rik	YES
1_28776566_T/C	1:28776566	ENSMUSG00000048411	ENSMUST00000059937	missense_variant	2438	2384	795	K/R	aAg/aGg	Gm597
1_28776614_G/T	1:28776614	ENSMUSG00000048411	ENSMUST00000059937	missense_variant	2390	2336	779	T/N	aCt/aAt	Gm597
1_28776668_G/A	1:28776668	ENSMUSG00000048411	ENSMUST00000059937	missense_variant	2336	2282	761	S/L	tCg/tTg	Gm597
1_28776812_G/A	1:28776812	ENSMUSG00000048411	ENSMUST00000059937	missense_variant	2192	2138	713	S/F	tCt/tTt	Gm597
1_28777049_G/T	1:28777049	ENSMUSG00000048411	ENSMUST00000059937	missense_variant	1955	1901	634	S/Y	tCt/tAt	Gm597	YES
1_28777065_G/A	1:28777065	ENSMUSG00000048411	ENSMUST00000059937	missense_variant	1939	1885	629	R/C	Cgt/Tgt	Gm597
1_28777122_T/C	1:28777122	ENSMUSG00000048411	ENSMUST00000059937	missense_variant	1882	1828	610	T/A	Acc/Gcc	Gm597
1_28777265_C/A	1:28777265	ENSMUSG00000048411	ENSMUST00000059937	missense_variant	1739	1685	562	G/V	gGc/gTc	Gm597	YES
1_28777292_C/T	1:28777292	ENSMUSG00000048411	ENSMUST00000059937	missense_variant	1712	1658	553	C/Y	tGc/tAc	Gm597
1_28777597_C/G	1:28777597	ENSMUSG00000048411	ENSMUST00000059937	missense_variant	1407	1353	451	K/N	aaG/aaC	Gm597	YES
1_28778082_T/A	1:28778082	ENSMUSG00000048411	ENSMUST00000059937	missense_variant	922	868	290	I/F	Atc/Ttc	Gm597
1_30804322_A/C	1:30804322	ENSMUSG00000048874	ENSMUST00000186733	missense_variant	5584	5555	1852	M/R	aTg/aGg	Phf3	YES
1_30804322_A/C	1:30804322	ENSMUSG00000048874	ENSMUST00000088310	missense_variant	5581	5555	1852	M/R	aTg/aGg	Phf3	YES
1_30805288_G/A	1:30805288	ENSMUSG00000048874	ENSMUST00000186733	missense_variant	4618	4589	1530	P/L	cCa/cTa	Phf3
1_30805288_G/A	1:30805288	ENSMUSG00000048874	ENSMUST00000088310	missense_variant	4615	4589	1530	P/L	cCa/cTa	Phf3
1_30805402_T/C	1:30805402	ENSMUSG00000048874	ENSMUST00000186733	missense_variant	4504	4475	1492	E/G	gAg/gGg	Phf3	YES
1_30805402_T/C	1:30805402	ENSMUSG00000048874	ENSMUST00000088310	missense_variant	4501	4475	1492	E/G	gAg/gGg	Phf3	YES
1_30821218_G/A	1:30821218	ENSMUSG00000048874	ENSMUST00000186733	missense_variant	2559	2530	844	P/S	Cct/Tct	Phf3	YES
1_30821218_G/A	1:30821218	ENSMUSG00000048874	ENSMUST00000088310	missense_variant	2556	2530	844	P/S	Cct/Tct	Phf3	YES
1_31203332_A/G	1:31203332	ENSMUSG00000050217	ENSMUST00000062560	missense_variant,splice_region_variant	544	494	165	E/G	gAa/gGa	Lgsn	YES
1_31203493_A/T	1:31203493	ENSMUSG00000050217	ENSMUST00000062560	missense_variant	705	655	219	T/S	Act/Tct	Lgsn
1_31203509_G/A	1:31203509	ENSMUSG00000050217	ENSMUST00000062560	missense_variant	721	671	224	C/Y	tGt/tAt	Lgsn	YES
1_31223027_C/T	1:31223027	ENSMUSG00000026063	ENSMUST00000027230	missense_variant	190	89	30	T/I	aCa/aTa	Pih1d3
1_32545404_C/A	1:32545404	ENSMUSG00000091318	ENSMUST00000171322	missense_variant	1891	1424	475	S/I	aGc/aTc	Gm5415	YES
1_32545470_G/A	1:32545470	ENSMUSG00000091318	ENSMUST00000171322	missense_variant	1825	1358	453	P/L	cCt/cTt	Gm5415	YES
1_32545479_C/A	1:32545479	ENSMUSG00000091318	ENSMUST00000171322	missense_variant	1816	1349	450	R/M	aGg/aTg	Gm5415
1_32545612_T/G	1:32545612	ENSMUSG00000091318	ENSMUST00000171322	missense_variant	1683	1216	406	K/Q	Aag/Cag	Gm5415
1_32545614_C/A	1:32545614	ENSMUSG00000091318	ENSMUST00000171322	missense_variant	1681	1214	405	S/I	aGc/aTc	Gm5415	YES
1_32545671_A/G	1:32545671	ENSMUSG00000091318	ENSMUST00000171322	missense_variant	1624	1157	386	I/T	aTc/aCc	Gm5415	YES
1_33776436_G/A	1:33776436	ENSMUSG00000042197	ENSMUST00000019861	missense_variant	2601	2432	811	A/V	gCg/gTg	Zfp451	YES
1_33783860_T/G	1:33783860	ENSMUSG00000042197	ENSMUST00000194656	missense_variant	359	291	97	K/N	aaA/aaC	Zfp451	YES
1_33783860_T/G	1:33783860	ENSMUSG00000042197	ENSMUST00000019861	missense_variant	586	417	139	K/N	aaA/aaC	Zfp451	YES
1_33783947_C/A	1:33783947	ENSMUSG00000042197	ENSMUST00000194656	missense_variant	272	204	68	Q/H	caG/caT	Zfp451	YES
1_33783947_C/A	1:33783947	ENSMUSG00000042197	ENSMUST00000019861	missense_variant	499	330	110	Q/H	caG/caT	Zfp451	YES
1_33786451_C/T	1:33786451	ENSMUSG00000042197	ENSMUST00000019861	missense_variant	437	268	90	E/K	Gaa/Aaa	Zfp451	YES
1_33864596_C/T	1:33864596	ENSMUSG00000042182	ENSMUST00000115161	missense_variant	529	260	87	S/N	aGt/aAt	Bend6	YES
1_34135190_G/A	1:34135190	ENSMUSG00000026131	ENSMUST00000187486	missense_variant	761	635	212	R/Q	cGg/cAg	Dst
1_34163292_C/T	1:34163292	ENSMUSG00000026131	ENSMUST00000183302	missense_variant	698	526	176	P/S	Cct/Tct	Dst
1_34163292_C/T	1:34163292	ENSMUSG00000026131	ENSMUST00000185897	missense_variant	700	700	234	P/S	Cct/Tct	Dst
1_34163292_C/T	1:34163292	ENSMUSG00000103405	ENSMUST00000182513	missense_variant	700	700	234	P/S	Cct/Tct	Dst
1_34167303_G/A	1:34167303	ENSMUSG00000026131	ENSMUST00000185897	missense_variant	1756	1756	586	V/I	Gtc/Atc	Dst	YES
1_34169254_G/A	1:34169254	ENSMUSG00000026131	ENSMUST00000183302	missense_variant	2280	2108	703	R/Q	cGg/cAg	Dst
1_34169254_G/A	1:34169254	ENSMUSG00000103405	ENSMUST00000182513	missense_variant	2282	2282	761	R/Q	cGg/cAg	Dst
1_34172272_C/T	1:34172272	ENSMUSG00000026131	ENSMUST00000183302	missense_variant	2949	2777	926	T/M	aCg/aTg	Dst
1_34172272_C/T	1:34172272	ENSMUSG00000026131	ENSMUST00000187486	missense_variant	4175	4049	1350	T/M	aCg/aTg	Dst
1_34172272_C/T	1:34172272	ENSMUSG00000026131	ENSMUST00000185897	missense_variant	2954	2954	985	T/M	aCg/aTg	Dst
1_34172272_C/T	1:34172272	ENSMUSG00000103405	ENSMUST00000182513	missense_variant	2951	2951	984	T/M	aCg/aTg	Dst
1_34177850_C/T	1:34177850	ENSMUSG00000026131	ENSMUST00000183302	missense_variant	3368	3196	1066	R/C	Cgt/Tgt	Dst
1_34177850_C/T	1:34177850	ENSMUSG00000103405	ENSMUST00000182513	missense_variant	3370	3370	1124	R/C	Cgt/Tgt	Dst
1_34181644_G/T	1:34181644	ENSMUSG00000026131	ENSMUST00000183302	missense_variant	6526	6354	2118	Q/H	caG/caT	Dst
1_34184116_C/A	1:34184116	ENSMUSG00000026131	ENSMUST00000185897	missense_variant	3419	3419	1140	A/D	gCt/gAt	Dst
1_34262090_C/T	1:34262090	ENSMUSG00000026131	ENSMUST00000182018	missense_variant	380	380	127	S/F	tCc/tTc	Dst	YES
1_34471650_C/A	1:34471650	ENSMUSG00000026126	ENSMUST00000027302	missense_variant	825	766	256	P/T	Ccc/Acc	Ptpn18	YES
1_34472843_G/T	1:34472843	ENSMUSG00000026126	ENSMUST00000188972	missense_variant	124	47	16	G/V	gGc/gTc	Ptpn18
1_34536382_G/T	1:34536382	ENSMUSG00000026124	ENSMUST00000027298	missense_variant	391	136	46	V/F	Gtc/Ttc	Cfc1
1_34536493_C/A	1:34536493	ENSMUSG00000026124	ENSMUST00000027298	missense_variant	502	247	83	P/T	Cct/Act	Cfc1
1_34552550_G/A	1:34552550	ENSMUSG00000037529	ENSMUST00000047840	missense_variant	1059	1043	348	P/L	cCg/cTg	Prss40
1_34556004_C/T	1:34556004	ENSMUSG00000037529	ENSMUST00000190790	missense_variant	394	394	132	A/T	Gct/Act	Prss40	YES
1_34556004_C/T	1:34556004	ENSMUSG00000037529	ENSMUST00000047840	missense_variant	764	748	250	A/T	Gct/Act	Prss40	YES
1_34560871_C/T	1:34560871	ENSMUSG00000037529	ENSMUST00000047840	missense_variant	50	34	12	G/S	Ggt/Agt	Prss40
1_34588108_A/G	1:34588108	ENSMUSG00000045174	ENSMUST00000052670	missense_variant	1556	1427	476	Q/R	cAg/cGg	Amer3	YES
1_34588811_C/A	1:34588811	ENSMUSG00000045174	ENSMUST00000052670	missense_variant	2259	2130	710	S/R	agC/agA	Amer3
1_34722655_C/T	1:34722655	ENSMUSG00000037509	ENSMUST00000159747	missense_variant	1027	991	331	R/W	Cgg/Tgg	Arhgef4	YES
1_34722656_G/A	1:34722656	ENSMUSG00000037509	ENSMUST00000159747	missense_variant	1028	992	331	R/Q	cGg/cAg	Arhgef4	YES
1_34722685_C/A	1:34722685	ENSMUSG00000037509	ENSMUST00000159747	missense_variant	1057	1021	341	P/T	Cca/Aca	Arhgef4	YES
1_34722694_C/T	1:34722694	ENSMUSG00000037509	ENSMUST00000159747	missense_variant	1066	1030	344	H/Y	Cac/Tac	Arhgef4
1_34723042_A/T	1:34723042	ENSMUSG00000037509	ENSMUST00000159747	missense_variant	1414	1378	460	I/F	Atc/Ttc	Arhgef4
1_34723206_C/A	1:34723206	ENSMUSG00000037509	ENSMUST00000159747	missense_variant	1578	1542	514	S/R	agC/agA	Arhgef4
1_34723283_T/G	1:34723283	ENSMUSG00000037509	ENSMUST00000159747	missense_variant	1655	1619	540	V/G	gTt/gGt	Arhgef4	YES
1_34724512_C/T	1:34724512	ENSMUSG00000037509	ENSMUST00000159747	missense_variant	2884	2848	950	P/S	Cca/Tca	Arhgef4	YES
1_34725049_C/T	1:34725049	ENSMUSG00000037509	ENSMUST00000159747	missense_variant	3421	3385	1129	L/F	Ctc/Ttc	Arhgef4
1_34732194_C/G	1:34732194	ENSMUSG00000037509	ENSMUST00000159747	missense_variant	3617	3581	1194	P/R	cCg/cGg	Arhgef4
1_34732340_A/G	1:34732340	ENSMUSG00000037509	ENSMUST00000159747	missense_variant	3763	3727	1243	K/E	Aag/Gag	Arhgef4
1_34810401_G/C	1:34810401	ENSMUSG00000037509	ENSMUST00000159747	missense_variant	5221	5185	1729	D/H	Gac/Cac	Arhgef4	YES
1_34876950_G/T	1:34876950	ENSMUSG00000026123	ENSMUST00000027297	missense_variant	649	569	190	R/L	cGc/cTc	Plekhb2	YES
1_36319449_C/T	1:36319449	ENSMUSG00000037447	ENSMUST00000115032	missense_variant	1098	1019	340	A/V	gCg/gTg	Arid5a	YES
1_36319449_C/T	1:36319449	ENSMUSG00000037447	ENSMUST00000115031	missense_variant	1380	1301	434	A/V	gCg/gTg	Arid5a	YES
1_36319449_C/T	1:36319449	ENSMUSG00000037447	ENSMUST00000137906	missense_variant	924	845	282	A/V	gCg/gTg	Arid5a	YES
1_36319449_C/T	1:36319449	ENSMUSG00000037447	ENSMUST00000097778	missense_variant	1193	1106	369	A/V	gCg/gTg	Arid5a	YES
1_36319449_C/T	1:36319449	ENSMUSG00000037447	ENSMUST00000115029	missense_variant	790	542	181	A/V	gCg/gTg	Arid5a	YES
1_36373722_A/G	1:36373722	ENSMUSG00000037432	ENSMUST00000179162	missense_variant	122	122	41	D/G	gAc/gGc	Fer1l5
1_36392457_A/G	1:36392457	ENSMUSG00000037432	ENSMUST00000179162	missense_variant	1643	1643	548	Q/R	cAg/cGg	Fer1l5	YES
1_36403544_C/T	1:36403544	ENSMUSG00000037432	ENSMUST00000179162	missense_variant	2143	2143	715	P/S	Cct/Tct	Fer1l5	YES
1_36406590_C/T	1:36406590	ENSMUSG00000037432	ENSMUST00000179162	missense_variant	2437	2437	813	R/C	Cgc/Tgc	Fer1l5	YES
1_36412593_C/T	1:36412593	ENSMUSG00000037432	ENSMUST00000179162	missense_variant	3781	3781	1261	R/C	Cgt/Tgt	Fer1l5
1_36417818_C/T	1:36417818	ENSMUSG00000037432	ENSMUST00000179162	missense_variant	4876	4876	1626	L/F	Ctt/Ttt	Fer1l5	YES
1_36512536_G/A	1:36512536	ENSMUSG00000001138	ENSMUST00000001166	missense_variant	670	626	209	S/N	aGc/aAc	Cnnm3	YES
1_36512536_G/A	1:36512536	ENSMUSG00000001138	ENSMUST00000097776	missense_variant	670	626	209	S/N	aGc/aAc	Cnnm3	YES
1_36512928_G/A	1:36512928	ENSMUSG00000001138	ENSMUST00000001166	missense_variant	1062	1018	340	D/N	Gac/Aac	Cnnm3	YES
1_36512928_G/A	1:36512928	ENSMUSG00000001138	ENSMUST00000097776	missense_variant	1062	1018	340	D/N	Gac/Aac	Cnnm3	YES
1_36534418_T/G	1:36534418	ENSMUSG00000067653	ENSMUST00000194853	missense_variant	78	47	16	D/A	gAt/gCt	Ankrd23
1_36534418_T/G	1:36534418	ENSMUSG00000067653	ENSMUST00000054665	missense_variant	78	47	16	D/A	gAt/gCt	Ankrd23
1_36585968_G/A	1:36585968	ENSMUSG00000046337	ENSMUST00000194025	missense_variant,NMD_transcript_variant	138	140	47	A/V	gCc/gTc	Fam178b
1_36585968_G/A	1:36585968	ENSMUSG00000046337	ENSMUST00000170295	missense_variant	1548	1130	377	A/V	gCc/gTc	Fam178b
1_37045066_T/C	1:37045066	ENSMUSG00000050122	ENSMUST00000162449	missense_variant	410	319	107	F/L	Ttt/Ctt	Vwa3b
1_37045066_T/C	1:37045066	ENSMUSG00000050122	ENSMUST00000067178	missense_variant	549	319	107	F/L	Ttt/Ctt	Vwa3b
1_37045066_T/C	1:37045066	ENSMUSG00000050122	ENSMUST00000124404	missense_variant	561	319	107	F/L	Ttt/Ctt	Vwa3b
1_37045066_T/C	1:37045066	ENSMUSG00000050122	ENSMUST00000117172	missense_variant	415	319	107	F/L	Ttt/Ctt	Vwa3b
1_37045066_T/C	1:37045066	ENSMUSG00000050122	ENSMUST00000027289	missense_variant,NMD_transcript_variant	365	319	107	F/L	Ttt/Ctt	Vwa3b
1_37051751_G/C	1:37051751	ENSMUSG00000050122	ENSMUST00000162449	missense_variant	587	496	166	A/P	Gcc/Ccc	Vwa3b
1_37051751_G/C	1:37051751	ENSMUSG00000050122	ENSMUST00000067178	missense_variant	726	496	166	A/P	Gcc/Ccc	Vwa3b
1_37051751_G/C	1:37051751	ENSMUSG00000050122	ENSMUST00000124404	missense_variant	738	496	166	A/P	Gcc/Ccc	Vwa3b
1_37051751_G/C	1:37051751	ENSMUSG00000050122	ENSMUST00000117172	missense_variant	592	496	166	A/P	Gcc/Ccc	Vwa3b
1_37051751_G/C	1:37051751	ENSMUSG00000050122	ENSMUST00000027289	missense_variant,NMD_transcript_variant	542	496	166	A/P	Gcc/Ccc	Vwa3b
1_37137797_G/A	1:37137797	ENSMUSG00000050122	ENSMUST00000195450	missense_variant	126	127	43	D/N	Gat/Aat	Vwa3b
1_37232335_G/A	1:37232335	ENSMUSG00000026114	ENSMUST00000191981	missense_variant	527	91	31	G/S	Ggc/Agc	Cnga3	YES
1_37241918_G/A	1:37241918	ENSMUSG00000026114	ENSMUST00000191981	missense_variant	629	193	65	V/I	Gtc/Atc	Cnga3	YES
1_37466565_G/T	1:37466565	ENSMUSG00000026110	ENSMUST00000149791	missense_variant,NMD_transcript_variant	227	138	46	F/L	ttC/ttA	Mgat4a
1_37613432_G/A	1:37613432	ENSMUSG00000026090	ENSMUST00000160023	missense_variant	1720	1721	574	T/I	aCc/aTc	2010300C02Rik	YES
1_37613432_G/A	1:37613432	ENSMUSG00000026090	ENSMUST00000162875	missense_variant	3819	3293	1098	T/I	aCc/aTc	2010300C02Rik	YES
1_37882683_T/G	1:37882683	ENSMUSG00000026088	ENSMUST00000027257	missense_variant	370	269	90	K/T	aAg/aCg	Mitd1	YES
1_37882683_T/G	1:37882683	ENSMUSG00000026088	ENSMUST00000139725	missense_variant	366	269	90	K/T	aAg/aCg	Mitd1	YES
1_37911185_A/T	1:37911185	ENSMUSG00000061584	ENSMUST00000078307	missense_variant	349	61	21	Y/N	Tat/Aat	Lyg2	YES
1_38107615_G/A	1:38107615	ENSMUSG00000026082	ENSMUST00000027251	missense_variant	345	134	45	A/V	gCg/gTg	Rev1
1_38204922_T/G	1:38204922	ENSMUSG00000037138	ENSMUST00000095027	missense_variant	2811	2767	923	S/R	Agt/Cgt	Aff3
1_38204922_T/G	1:38204922	ENSMUSG00000037138	ENSMUST00000039827	missense_variant	2965	2764	922	S/R	Agt/Cgt	Aff3
1_38205050_G/A	1:38205050	ENSMUSG00000037138	ENSMUST00000095027	missense_variant	2683	2639	880	S/L	tCg/tTg	Aff3	YES
1_38205050_G/A	1:38205050	ENSMUSG00000037138	ENSMUST00000039827	missense_variant	2837	2636	879	S/L	tCg/tTg	Aff3	YES
1_38218309_G/T	1:38218309	ENSMUSG00000037138	ENSMUST00000095027	missense_variant	1375	1331	444	S/Y	tCc/tAc	Aff3
1_38218309_G/T	1:38218309	ENSMUSG00000037138	ENSMUST00000039827	missense_variant	1529	1328	443	S/Y	tCc/tAc	Aff3
1_38218310_A/C	1:38218310	ENSMUSG00000037138	ENSMUST00000039827	missense_variant	1528	1327	443	S/A	Tcc/Gcc	Aff3
1_38994959_G/A	1:38994959	ENSMUSG00000026078	ENSMUST00000194552	missense_variant	380	28	10	E/K	Gag/Aag	Pdcl3	YES
1_38994959_G/A	1:38994959	ENSMUSG00000026078	ENSMUST00000027247	missense_variant	2417	181	61	E/K	Gag/Aag	Pdcl3	YES
1_39338153_A/T	1:39338153	ENSMUSG00000026077	ENSMUST00000056815	missense_variant	2151	1595	532	H/L	cAt/cTt	Npas2	YES
1_39377078_G/A	1:39377078	ENSMUSG00000003134	ENSMUST00000193823	missense_variant	2647	2513	838	P/L	cCc/cTc	Tbc1d8	YES
1_39377078_G/A	1:39377078	ENSMUSG00000003134	ENSMUST00000054462	missense_variant	2702	2513	838	P/L	cCc/cTc	Tbc1d8	YES
1_39576837_C/A	1:39576837	ENSMUSG00000048234	ENSMUST00000062525	missense_variant	569	438	146	M/I	atG/atT	Rnf149	YES
1_40440795_A/G	1:40440795	ENSMUSG00000026069	ENSMUST00000173881	missense_variant	226	46	16	T/A	Aca/Gca	Il1rl1
1_40442308_C/A	1:40442308	ENSMUSG00000026069	ENSMUST00000053043	missense_variant,splice_region_variant	415	293	98	P/H	cCc/cAc	Il1rl1	YES
1_40442308_C/A	1:40442308	ENSMUSG00000026069	ENSMUST00000174335	missense_variant,splice_region_variant	476	293	98	P/H	cCc/cAc	Il1rl1	YES
1_40442308_C/A	1:40442308	ENSMUSG00000026069	ENSMUST00000173514	missense_variant,splice_region_variant	496	293	98	P/H	cCc/cAc	Il1rl1	YES
1_40442308_C/A	1:40442308	ENSMUSG00000026069	ENSMUST00000097772	missense_variant,splice_region_variant	645	293	98	P/H	cCc/cAc	Il1rl1	YES
1_40442708_C/T	1:40442708	ENSMUSG00000026069	ENSMUST00000053043	missense_variant	697	575	192	A/V	gCg/gTg	Il1rl1
1_40442708_C/T	1:40442708	ENSMUSG00000026069	ENSMUST00000174335	missense_variant	758	575	192	A/V	gCg/gTg	Il1rl1
1_40442708_C/T	1:40442708	ENSMUSG00000026069	ENSMUST00000173514	missense_variant	778	575	192	A/V	gCg/gTg	Il1rl1
1_40442708_C/T	1:40442708	ENSMUSG00000026069	ENSMUST00000097772	missense_variant	927	575	192	A/V	gCg/gTg	Il1rl1
1_40446588_A/C	1:40446588	ENSMUSG00000026069	ENSMUST00000053043	missense_variant	1020	898	300	K/Q	Aag/Cag	Il1rl1
1_40446588_A/C	1:40446588	ENSMUSG00000026069	ENSMUST00000174335	missense_variant	1081	898	300	K/Q	Aag/Cag	Il1rl1
1_40446588_A/C	1:40446588	ENSMUSG00000026069	ENSMUST00000173514	missense_variant	1101	898	300	K/Q	Aag/Cag	Il1rl1
1_40446588_A/C	1:40446588	ENSMUSG00000026069	ENSMUST00000097772	missense_variant	1250	898	300	K/Q	Aag/Cag	Il1rl1
1_40450215_C/T	1:40450215	ENSMUSG00000026069	ENSMUST00000053043	missense_variant	1248	1126	376	R/W	Cgg/Tgg	Il1rl1
1_40450215_C/T	1:40450215	ENSMUSG00000026069	ENSMUST00000097772	missense_variant	1478	1126	376	R/W	Cgg/Tgg	Il1rl1
1_40461799_A/G	1:40461799	ENSMUSG00000026069	ENSMUST00000053043	missense_variant	1456	1334	445	N/S	aAt/aGt	Il1rl1
1_40461799_A/G	1:40461799	ENSMUSG00000026069	ENSMUST00000097772	missense_variant	1686	1334	445	N/S	aAt/aGt	Il1rl1
1_40480967_G/A	1:40480967	ENSMUSG00000026070	ENSMUST00000167723	missense_variant	972	517	173	E/K	Gag/Aag	Il18r1	YES
1_40480967_G/A	1:40480967	ENSMUSG00000026070	ENSMUST00000193391	missense_variant	789	517	173	E/K	Gag/Aag	Il18r1	YES
1_40480967_G/A	1:40480967	ENSMUSG00000026070	ENSMUST00000193793	missense_variant	845	517	173	E/K	Gag/Aag	Il18r1	YES
1_40481021_A/G	1:40481021	ENSMUSG00000026070	ENSMUST00000167723	missense_variant	1026	571	191	T/A	Aca/Gca	Il18r1
1_40481021_A/G	1:40481021	ENSMUSG00000026070	ENSMUST00000087983	missense_variant	951	571	191	T/A	Aca/Gca	Il18r1
1_40481021_A/G	1:40481021	ENSMUSG00000026070	ENSMUST00000108044	missense_variant	951	571	191	T/A	Aca/Gca	Il18r1
1_40481021_A/G	1:40481021	ENSMUSG00000026070	ENSMUST00000195684	missense_variant	951	571	191	T/A	Aca/Gca	Il18r1
1_40481021_A/G	1:40481021	ENSMUSG00000026070	ENSMUST00000193391	missense_variant	843	571	191	T/A	Aca/Gca	Il18r1
1_40481021_A/G	1:40481021	ENSMUSG00000026070	ENSMUST00000193793	missense_variant	899	571	191	T/A	Aca/Gca	Il18r1
1_40481024_C/T	1:40481024	ENSMUSG00000026070	ENSMUST00000167723	missense_variant	1029	574	192	R/W	Cgg/Tgg	Il18r1
1_40481024_C/T	1:40481024	ENSMUSG00000026070	ENSMUST00000087983	missense_variant	954	574	192	R/W	Cgg/Tgg	Il18r1
1_40481024_C/T	1:40481024	ENSMUSG00000026070	ENSMUST00000108044	missense_variant	954	574	192	R/W	Cgg/Tgg	Il18r1
1_40481024_C/T	1:40481024	ENSMUSG00000026070	ENSMUST00000195684	missense_variant	954	574	192	R/W	Cgg/Tgg	Il18r1
1_40481024_C/T	1:40481024	ENSMUSG00000026070	ENSMUST00000193391	missense_variant	846	574	192	R/W	Cgg/Tgg	Il18r1
1_40481024_C/T	1:40481024	ENSMUSG00000026070	ENSMUST00000193793	missense_variant	902	574	192	R/W	Cgg/Tgg	Il18r1
1_40487076_G/A	1:40487076	ENSMUSG00000026070	ENSMUST00000167723	missense_variant	1236	781	261	D/N	Gac/Aac	Il18r1	YES
1_40487076_G/A	1:40487076	ENSMUSG00000026070	ENSMUST00000193391	missense_variant	1053	781	261	D/N	Gac/Aac	Il18r1	YES
1_40487076_G/A	1:40487076	ENSMUSG00000026070	ENSMUST00000193793	missense_variant	1109	781	261	D/N	Gac/Aac	Il18r1	YES
1_40491105_C/A	1:40491105	ENSMUSG00000026070	ENSMUST00000167723	missense_variant	1446	991	331	L/I	Ctt/Att	Il18r1	YES
1_40491105_C/A	1:40491105	ENSMUSG00000026070	ENSMUST00000087983	missense_variant	1371	991	331	L/I	Ctt/Att	Il18r1	YES
1_40491105_C/A	1:40491105	ENSMUSG00000026070	ENSMUST00000108044	missense_variant	1371	991	331	L/I	Ctt/Att	Il18r1	YES
1_40491105_C/A	1:40491105	ENSMUSG00000026070	ENSMUST00000195684	missense_variant	1371	991	331	L/I	Ctt/Att	Il18r1	YES
1_40491105_C/A	1:40491105	ENSMUSG00000026070	ENSMUST00000193391	missense_variant	1263	991	331	L/I	Ctt/Att	Il18r1	YES
1_40498587_T/C	1:40498587	ENSMUSG00000026070	ENSMUST00000087983	missense_variant	1891	1511	504	M/T	aTg/aCg	Il18r1
1_40498587_T/C	1:40498587	ENSMUSG00000026070	ENSMUST00000108044	missense_variant	1891	1511	504	M/T	aTg/aCg	Il18r1
1_40498587_T/C	1:40498587	ENSMUSG00000026070	ENSMUST00000195684	missense_variant	1891	1511	504	M/T	aTg/aCg	Il18r1
1_40547800_C/G	1:40547800	ENSMUSG00000026068	ENSMUST00000027237	missense_variant	1668	1241	414	S/W	tCg/tGg	Il18rap
1_40742639_A/G	1:40742639	ENSMUSG00000026062	ENSMUST00000027231	missense_variant	2327	1027	343	T/A	Aca/Gca	Slc9a2	YES
1_44057529_T/C	1:44057529	ENSMUSG00000091844	ENSMUST00000168641	missense_variant	4408	4408	1470	S/G	Agc/Ggc	Gm8251
1_44058351_G/A	1:44058351	ENSMUSG00000091844	ENSMUST00000168641	missense_variant	3586	3586	1196	L/F	Ctt/Ttt	Gm8251
1_44061632_G/T	1:44061632	ENSMUSG00000091844	ENSMUST00000168641	missense_variant	305	305	102	P/H	cCt/cAt	Gm8251
1_44167090_T/C	1:44167090	ENSMUSG00000026048	ENSMUST00000027214	missense_variant	1378	1162	388	C/R	Tgt/Cgt	Ercc5
1_45818842_A/T	1:45818842	ENSMUSG00000025995	ENSMUST00000027139	missense_variant	2097	1741	581	N/Y	Aat/Tat	Wdr75	YES
1_45823334_A/C	1:45823334	ENSMUSG00000025995	ENSMUST00000027139	missense_variant	2668	2312	771	D/A	gAt/gCt	Wdr75
1_46201231_G/T	1:46201231	ENSMUSG00000041144	ENSMUST00000069293	missense_variant	4507	4507	1503	A/S	Gcc/Tcc	Dnah7b	YES
1_46519175_T/G	1:46519175	ENSMUSG00000101337	ENSMUST00000189749	missense_variant	1461	1440	480	I/M	atT/atG	Dnah7c	YES
1_46680708_T/G	1:46680708	ENSMUSG00000101337	ENSMUST00000189749	missense_variant	8339	8318	2773	I/S	aTc/aGc	Dnah7c	YES
1_52709154_G/A	1:52709154	ENSMUSG00000041439	ENSMUST00000156876	missense_variant	1042	551	184	S/F	tCc/tTc	Mfsd6
1_52709154_G/A	1:52709154	ENSMUSG00000041439	ENSMUST00000087701	missense_variant	1042	551	184	S/F	tCc/tTc	Mfsd6
1_52902890_C/T	1:52902890	ENSMUSG00000041426	ENSMUST00000159352	missense_variant	801	704	235	S/L	tCa/tTa	Hibch
1_52902890_C/T	1:52902890	ENSMUSG00000041426	ENSMUST00000044478	missense_variant	768	704	235	S/L	tCa/tTa	Hibch
1_52920320_C/T	1:52920320	ENSMUSG00000041426	ENSMUST00000044478	missense_variant	1164	1100	367	T/M	aCg/aTg	Hibch
1_53192150_C/T	1:53192150	ENSMUSG00000026098	ENSMUST00000027267	missense_variant	2692	2539	847	A/T	Gca/Aca	Pms1	YES
1_53206669_T/G	1:53206669	ENSMUSG00000026098	ENSMUST00000027267	missense_variant	1863	1710	570	Q/H	caA/caC	Pms1
1_53206669_T/G	1:53206669	ENSMUSG00000026098	ENSMUST00000135246	missense_variant	1907	1710	570	Q/H	caA/caC	Pms1
1_53281945_T/C	1:53281945	ENSMUSG00000026098	ENSMUST00000027267	missense_variant	281	128	43	K/R	aAa/aGa	Pms1
1_53281967_C/G	1:53281967	ENSMUSG00000026098	ENSMUST00000126412	missense_variant	455	106	36	G/R	Gga/Cga	Pms1	YES
1_53281967_C/G	1:53281967	ENSMUSG00000026098	ENSMUST00000128337	missense_variant	370	106	36	G/R	Gga/Cga	Pms1	YES
1_53281967_C/G	1:53281967	ENSMUSG00000026098	ENSMUST00000027267	missense_variant	259	106	36	G/R	Gga/Cga	Pms1	YES
1_53281967_C/G	1:53281967	ENSMUSG00000026098	ENSMUST00000133358	missense_variant	442	106	36	G/R	Gga/Cga	Pms1	YES
1_53281967_C/G	1:53281967	ENSMUSG00000026098	ENSMUST00000135246	missense_variant	303	106	36	G/R	Gga/Cga	Pms1	YES
1_53281967_C/G	1:53281967	ENSMUSG00000026098	ENSMUST00000126590	missense_variant	323	106	36	G/R	Gga/Cga	Pms1	YES
1_53321306_C/T	1:53321306	ENSMUSG00000026096	ENSMUST00000135614	missense_variant,splice_region_variant,NMD_transcript_variant	1305	1096	366	H/Y	Cat/Tat	Osgepl1	YES
1_53321318_C/T	1:53321318	ENSMUSG00000026096	ENSMUST00000135614	missense_variant,NMD_transcript_variant	1317	1108	370	R/C	Cgc/Tgc	Osgepl1
1_53347220_T/G	1:53347220	ENSMUSG00000099913	ENSMUST00000144660	missense_variant,NMD_transcript_variant	1607	1247	416	N/T	aAc/aCc	Gm28551
1_53347220_T/G	1:53347220	ENSMUSG00000026095	ENSMUST00000027264	missense_variant	1692	1247	416	N/T	aAc/aCc	Asnsd1
1_53483364_G/A	1:53483364	ENSMUSG00000096141	ENSMUST00000094964	missense_variant	8783	8714	2905	T/M	aCg/aTg	Dnah7a	YES
1_53518637_C/T	1:53518637	ENSMUSG00000096141	ENSMUST00000094964	missense_variant	6686	6617	2206	R/H	cGc/cAc	Dnah7a	YES
1_53528840_G/A	1:53528840	ENSMUSG00000096141	ENSMUST00000094964	missense_variant	5665	5596	1866	R/C	Cgt/Tgt	Dnah7a	YES
1_53531169_T/C	1:53531169	ENSMUSG00000096141	ENSMUST00000094964	missense_variant	5546	5477	1826	D/G	gAc/gGc	Dnah7a
1_53684883_T/A	1:53684883	ENSMUSG00000096141	ENSMUST00000094964	missense_variant	425	356	119	K/M	aAg/aTg	Dnah7a
1_53923950_C/T	1:53923950	ENSMUSG00000042807	ENSMUST00000087659	missense_variant	2495	2401	801	V/M	Gtg/Atg	Hecw2	YES
1_53923950_C/T	1:53923950	ENSMUSG00000042807	ENSMUST00000120904	missense_variant	2581	2401	801	V/M	Gtg/Atg	Hecw2	YES
1_54277762_C/T	1:54277762	ENSMUSG00000025983	ENSMUST00000027128	missense_variant	945	799	267	R/W	Cgg/Tgg	Ccdc150	YES
1_54277762_C/T	1:54277762	ENSMUSG00000025983	ENSMUST00000160472	missense_variant,NMD_transcript_variant	906	799	267	R/W	Cgg/Tgg	Ccdc150	YES
1_55238098_G/T	1:55238098	ENSMUSG00000046994	ENSMUST00000061334	missense_variant	922	859	287	D/Y	Gat/Tat	Mars2	YES
1_57967649_G/C	1:57967649	ENSMUSG00000054770	ENSMUST00000114410	missense_variant	183	41	14	A/G	gCa/gGa	Kctd18	YES
1_58013561_G/T	1:58013561	ENSMUSG00000026039	ENSMUST00000027202	missense_variant	863	519	173	Q/H	caG/caT	Sgol2a
1_58015671_T/C	1:58015671	ENSMUSG00000026039	ENSMUST00000027202	missense_variant	1357	1013	338	V/A	gTg/gCg	Sgol2a
1_58015686_A/G	1:58015686	ENSMUSG00000026039	ENSMUST00000027202	missense_variant	1372	1028	343	D/G	gAt/gGt	Sgol2a
1_58017272_G/C	1:58017272	ENSMUSG00000026039	ENSMUST00000027202	missense_variant	2958	2614	872	D/H	Gat/Cat	Sgol2a
1_58017837_T/C	1:58017837	ENSMUSG00000026039	ENSMUST00000027202	missense_variant	3523	3179	1060	L/S	tTg/tCg	Sgol2a
1_58063403_T/C	1:58063403	ENSMUSG00000063558	ENSMUST00000001027	missense_variant	1563	1477	493	C/R	Tgt/Cgt	Aox1
1_58077513_C/T	1:58077513	ENSMUSG00000063558	ENSMUST00000001027	missense_variant	2488	2402	801	A/V	gCa/gTa	Aox1	YES
1_58104481_C/T	1:58104481	ENSMUSG00000063558	ENSMUST00000001027	missense_variant	3843	3757	1253	H/Y	Cac/Tac	Aox1
1_58167729_G/T	1:58167729	ENSMUSG00000064294	ENSMUST00000040999	missense_variant	2584	2461	821	A/S	Gca/Tca	Aox3	YES
1_58179350_C/A	1:58179350	ENSMUSG00000064294	ENSMUST00000040999	missense_variant	3445	3322	1108	P/T	Ccc/Acc	Aox3
1_58213079_C/T	1:58213079	ENSMUSG00000038242	ENSMUST00000040442	missense_variant,splice_region_variant	290	112	38	L/F	Ctc/Ttc	Aox4	YES
1_58221922_C/T	1:58221922	ENSMUSG00000038242	ENSMUST00000040442	missense_variant	591	413	138	P/L	cCg/cTg	Aox4	YES
1_58304610_G/A	1:58304610	ENSMUSG00000079554	ENSMUST00000114366	missense_variant	1544	1451	484	G/D	gGc/gAc	Aox2
1_58305257_T/C	1:58305257	ENSMUSG00000079554	ENSMUST00000114366	missense_variant	1601	1508	503	V/A	gTc/gCc	Aox2
1_58305281_G/C	1:58305281	ENSMUSG00000079554	ENSMUST00000114366	missense_variant	1625	1532	511	G/A	gGa/gCa	Aox2
1_58330865_G/A	1:58330865	ENSMUSG00000079554	ENSMUST00000114366	missense_variant	2428	2335	779	V/M	Gtg/Atg	Aox2	YES
1_58332549_G/A	1:58332549	ENSMUSG00000079554	ENSMUST00000114366	missense_variant	2464	2371	791	V/M	Gtg/Atg	Aox2	YES
1_58540140_T/G	1:58540140	ENSMUSG00000038174	ENSMUST00000161600	missense_variant	977	737	246	Y/S	tAt/tCt	Fam126b	YES
1_58540140_T/G	1:58540140	ENSMUSG00000038174	ENSMUST00000097724	missense_variant	920	737	246	Y/S	tAt/tCt	Fam126b	YES
1_58540140_T/G	1:58540140	ENSMUSG00000038174	ENSMUST00000038372	missense_variant	954	737	246	Y/S	tAt/tCt	Fam126b	YES
1_58752441_T/C	1:58752441	ENSMUSG00000026031	ENSMUST00000097722	missense_variant	1173	911	304	M/T	aTg/aCg	Cflar
1_58752441_T/C	1:58752441	ENSMUSG00000026031	ENSMUST00000069333	missense_variant	1376	902	301	M/T	aTg/aCg	Cflar
1_58752441_T/C	1:58752441	ENSMUSG00000026031	ENSMUST00000114313	missense_variant	1066	902	301	M/T	aTg/aCg	Cflar
1_58824121_C/A	1:58824121	ENSMUSG00000026029	ENSMUST00000190213	missense_variant	364	239	80	S/Y	tCt/tAt	Casp8	YES
1_58824121_C/A	1:58824121	ENSMUSG00000026029	ENSMUST00000165549	missense_variant	399	179	60	S/Y	tCt/tAt	Casp8	YES
1_58824121_C/A	1:58824121	ENSMUSG00000026029	ENSMUST00000191201	missense_variant	585	239	80	S/Y	tCt/tAt	Casp8	YES
1_58824121_C/A	1:58824121	ENSMUSG00000026029	ENSMUST00000027189	missense_variant	572	179	60	S/Y	tCt/tAt	Casp8	YES
1_58824229_C/T	1:58824229	ENSMUSG00000026029	ENSMUST00000190213	missense_variant	472	347	116	A/V	gCc/gTc	Casp8
1_58824229_C/T	1:58824229	ENSMUSG00000026029	ENSMUST00000165549	missense_variant	507	287	96	A/V	gCc/gTc	Casp8
1_58824229_C/T	1:58824229	ENSMUSG00000026029	ENSMUST00000191201	missense_variant	693	347	116	A/V	gCc/gTc	Casp8
1_58824229_C/T	1:58824229	ENSMUSG00000026029	ENSMUST00000027189	missense_variant	680	287	96	A/V	gCc/gTc	Casp8
1_58828993_T/C	1:58828993	ENSMUSG00000026029	ENSMUST00000190213	missense_variant	717	592	198	Y/H	Tat/Cat	Casp8
1_58828993_T/C	1:58828993	ENSMUSG00000026029	ENSMUST00000165549	missense_variant	752	532	178	Y/H	Tat/Cat	Casp8
1_58828993_T/C	1:58828993	ENSMUSG00000026029	ENSMUST00000191201	missense_variant	938	592	198	Y/H	Tat/Cat	Casp8
1_58828993_T/C	1:58828993	ENSMUSG00000026029	ENSMUST00000027189	missense_variant	925	532	178	Y/H	Tat/Cat	Casp8
1_59110087_G/A	1:59110087	ENSMUSG00000038079	ENSMUST00000186794	missense_variant	385	362	121	T/I	aCc/aTc	Tmem237	YES
1_59114114_G/A	1:59114114	ENSMUSG00000038079	ENSMUST00000186794	missense_variant	333	310	104	P/S	Cca/Tca	Tmem237
1_59114114_G/A	1:59114114	ENSMUSG00000038079	ENSMUST00000094917	missense_variant	348	268	90	P/S	Cca/Tca	Tmem237
1_59114114_G/A	1:59114114	ENSMUSG00000038079	ENSMUST00000190014	missense_variant	321	223	75	P/S	Cca/Tca	Tmem237
1_59114114_G/A	1:59114114	ENSMUSG00000038079	ENSMUST00000186395	missense_variant	296	247	83	P/S	Cca/Tca	Tmem237
1_59114198_G/A	1:59114198	ENSMUSG00000038079	ENSMUST00000186395	missense_variant	212	163	55	H/Y	Cat/Tat	Tmem237
1_59118006_G/A	1:59118006	ENSMUSG00000038079	ENSMUST00000087475	missense_variant,splice_region_variant	105	34	12	R/C	Cgt/Tgt	Tmem237	YES
1_59118006_G/A	1:59118006	ENSMUSG00000038079	ENSMUST00000094917	missense_variant,splice_region_variant	144	64	22	R/C	Cgt/Tgt	Tmem237	YES
1_59119707_G/A	1:59119707	ENSMUSG00000038079	ENSMUST00000087475	missense_variant	100	29	10	P/L	cCt/cTt	Tmem237
1_59146397_G/A	1:59146397	ENSMUSG00000079550	ENSMUST00000186477	missense_variant	674	674	225	T/M	aCg/aTg	Mpp4
1_59146397_G/A	1:59146397	ENSMUSG00000079550	ENSMUST00000114275	missense_variant	1430	731	244	T/M	aCg/aTg	Mpp4
1_59146397_G/A	1:59146397	ENSMUSG00000079550	ENSMUST00000066374	missense_variant	793	674	225	T/M	aCg/aTg	Mpp4
1_59146397_G/A	1:59146397	ENSMUSG00000079550	ENSMUST00000191200	missense_variant	681	674	225	T/M	aCg/aTg	Mpp4
1_59146397_G/A	1:59146397	ENSMUSG00000079550	ENSMUST00000078874	missense_variant	793	674	225	T/M	aCg/aTg	Mpp4
1_59167601_G/A	1:59167601	ENSMUSG00000026024	ENSMUST00000163058	missense_variant	4986	4682	1561	T/I	aCt/aTt	Als2	YES
1_59167601_G/A	1:59167601	ENSMUSG00000026024	ENSMUST00000027178	missense_variant	4817	4682	1561	T/I	aCt/aTt	Als2	YES
1_59549945_A/G	1:59549945	ENSMUSG00000047361	ENSMUST00000114243	missense_variant	872	704	235	D/G	gAc/gGc	Gm973
1_59558220_C/T	1:59558220	ENSMUSG00000047361	ENSMUST00000114243	missense_variant	1576	1408	470	P/S	Cct/Tct	Gm973
1_59630103_C/T	1:59630103	ENSMUSG00000047361	ENSMUST00000114243	missense_variant	2480	2312	771	A/V	gCg/gTg	Gm973
1_59633175_C/G	1:59633175	ENSMUSG00000047361	ENSMUST00000190490	missense_variant	236	238	80	R/G	Cgg/Ggg	Gm973
1_59633175_C/G	1:59633175	ENSMUSG00000047361	ENSMUST00000114243	missense_variant	2935	2767	923	R/G	Cgg/Ggg	Gm973
1_59949086_C/G	1:59949086	ENSMUSG00000041040	ENSMUST00000036540	missense_variant	781	623	208	S/C	tCc/tGc	Fam117b	YES
1_60268000_C/T	1:60268000	ENSMUSG00000073664	ENSMUST00000162291	missense_variant,NMD_transcript_variant	1181	1181	394	S/L	tCa/tTa	Nbeal1	YES
1_60268000_C/T	1:60268000	ENSMUSG00000073664	ENSMUST00000160834	missense_variant	5316	4988	1663	S/L	tCa/tTa	Nbeal1	YES
1_60268000_C/T	1:60268000	ENSMUSG00000073664	ENSMUST00000035569	missense_variant	1189	1190	397	S/L	tCa/tTa	Nbeal1	YES
1_60354598_A/G	1:60354598	ENSMUSG00000049439	ENSMUST00000060608	missense_variant	437	374	125	K/R	aAa/aGa	Cyp20a1
1_62161127_G/A	1:62161127	ENSMUSG00000052062	ENSMUST00000094906	missense_variant	824	824	275	R/H	cGc/cAc	Pard3b	YES
1_62161127_G/A	1:62161127	ENSMUSG00000052062	ENSMUST00000046673	missense_variant	824	824	275	R/H	cGc/cAc	Pard3b	YES
1_62161127_G/A	1:62161127	ENSMUSG00000052062	ENSMUST00000075374	missense_variant	1243	824	275	R/H	cGc/cAc	Pard3b	YES
1_62238890_C/T	1:62238890	ENSMUSG00000052062	ENSMUST00000094906	missense_variant	2078	2078	693	T/M	aCg/aTg	Pard3b
1_62238890_C/T	1:62238890	ENSMUSG00000052062	ENSMUST00000046673	missense_variant	1892	1892	631	T/M	aCg/aTg	Pard3b
1_62238890_C/T	1:62238890	ENSMUSG00000052062	ENSMUST00000075374	missense_variant	2497	2078	693	T/M	aCg/aTg	Pard3b
1_62479561_C/T	1:62479561	ENSMUSG00000052062	ENSMUST00000046673	missense_variant	2618	2618	873	T/M	aCg/aTg	Pard3b	YES
1_62479561_C/T	1:62479561	ENSMUSG00000052062	ENSMUST00000075374	missense_variant	3223	2804	935	T/M	aCg/aTg	Pard3b	YES
1_62749221_C/T	1:62749221	ENSMUSG00000025969	ENSMUST00000114157	missense_variant	1582	1079	360	S/L	tCg/tTg	Nrp2	YES
1_62749221_C/T	1:62749221	ENSMUSG00000025969	ENSMUST00000027112	missense_variant	1582	1079	360	S/L	tCg/tTg	Nrp2	YES
1_62749221_C/T	1:62749221	ENSMUSG00000025969	ENSMUST00000114155	missense_variant	1582	1079	360	S/L	tCg/tTg	Nrp2	YES
1_63085736_C/T	1:63085736	ENSMUSG00000040865	ENSMUST00000133236	missense_variant,NMD_transcript_variant	802	566	189	R/H	cGc/cAc	Ino80d	YES
1_63085736_C/T	1:63085736	ENSMUSG00000040865	ENSMUST00000153992	missense_variant	1059	566	189	R/H	cGc/cAc	Ino80d	YES
1_63085736_C/T	1:63085736	ENSMUSG00000040865	ENSMUST00000137511	missense_variant	1229	566	189	R/H	cGc/cAc	Ino80d	YES
1_63085736_C/T	1:63085736	ENSMUSG00000040865	ENSMUST00000172416	missense_variant	1071	566	189	R/H	cGc/cAc	Ino80d	YES
1_63085736_C/T	1:63085736	ENSMUSG00000040865	ENSMUST00000165066	missense_variant	1162	881	294	R/H	cGc/cAc	Ino80d	YES
1_63085736_C/T	1:63085736	ENSMUSG00000040865	ENSMUST00000097718	missense_variant	1308	566	189	R/H	cGc/cAc	Ino80d	YES
1_63183315_A/T	1:63183315	ENSMUSG00000046856	ENSMUST00000050536	missense_variant	1316	760	254	L/M	Ttg/Atg	Gpr1
1_63647408_G/A	1:63647408	ENSMUSG00000069085	ENSMUST00000090313	missense_variant	1403	1102	368	R/W	Cgg/Tgg	Dytn	YES
1_63661161_G/A	1:63661161	ENSMUSG00000069085	ENSMUST00000090313	missense_variant	1110	809	270	T/I	aCt/aTt	Dytn	YES
1_63664805_C/T	1:63664805	ENSMUSG00000069085	ENSMUST00000090313	missense_variant	824	523	175	V/M	Gtg/Atg	Dytn	YES
1_63664810_C/T	1:63664810	ENSMUSG00000069085	ENSMUST00000090313	missense_variant	819	518	173	R/H	cGt/cAt	Dytn
1_63677174_T/G	1:63677174	ENSMUSG00000069085	ENSMUST00000090313	missense_variant	540	239	80	Q/P	cAa/cCa	Dytn	YES
1_63677183_T/C	1:63677183	ENSMUSG00000069085	ENSMUST00000090313	missense_variant	531	230	77	N/S	aAt/aGt	Dytn	YES
1_63677244_T/C	1:63677244	ENSMUSG00000069085	ENSMUST00000090313	missense_variant	470	169	57	I/V	Att/Gtt	Dytn
1_65016201_C/T	1:65016201	ENSMUSG00000025955	ENSMUST00000069142	missense_variant	923	709	237	D/N	Gac/Aac	Akr1cl	YES
1_65016201_C/T	1:65016201	ENSMUSG00000025955	ENSMUST00000162800	missense_variant	790	616	206	D/N	Gac/Aac	Akr1cl	YES
1_65021468_G/A	1:65021468	ENSMUSG00000025955	ENSMUST00000069142	missense_variant	696	482	161	S/F	tCc/tTc	Akr1cl	YES
1_65021468_G/A	1:65021468	ENSMUSG00000025955	ENSMUST00000162800	missense_variant	563	389	130	S/F	tCc/tTc	Akr1cl	YES
1_65025606_G/A	1:65025606	ENSMUSG00000025955	ENSMUST00000069142	missense_variant	420	206	69	A/V	gCt/gTt	Akr1cl	YES
1_65025606_G/A	1:65025606	ENSMUSG00000025955	ENSMUST00000159566	missense_variant,NMD_transcript_variant	347	206	69	A/V	gCt/gTt	Akr1cl	YES
1_65025606_G/A	1:65025606	ENSMUSG00000025955	ENSMUST00000162800	missense_variant	287	113	38	A/V	gCt/gTt	Akr1cl	YES
1_65117193_C/T	1:65117193	ENSMUSG00000044816	ENSMUST00000050047	missense_variant	341	241	81	V/I	Gtc/Atc	D630023F18Rik
1_65123072_G/C	1:65123072	ENSMUSG00000044816	ENSMUST00000050047	missense_variant	122	22	8	Q/E	Cag/Gag	D630023F18Rik	YES
1_65123072_G/C	1:65123072	ENSMUSG00000044816	ENSMUST00000148020	missense_variant	143	22	8	Q/E	Cag/Gag	D630023F18Rik	YES
1_66399472_C/T	1:66399472	ENSMUSG00000015222	ENSMUST00000141148	missense_variant	156	157	53	H/Y	Cac/Tac	Map2
1_66399472_C/T	1:66399472	ENSMUSG00000015222	ENSMUST00000173855	missense_variant	346	346	116	H/Y	Cac/Tac	Map2
1_66410666_C/T	1:66410666	ENSMUSG00000015222	ENSMUST00000173855	missense_variant	547	547	183	P/S	Ccc/Tcc	Map2
1_66413822_C/G	1:66413822	ENSMUSG00000015222	ENSMUST00000145419	missense_variant	1766	1396	466	Q/E	Cag/Gag	Map2
1_66413822_C/G	1:66413822	ENSMUSG00000015222	ENSMUST00000114013	missense_variant	2460	1870	624	Q/E	Cag/Gag	Map2
1_66413883_A/G	1:66413883	ENSMUSG00000015222	ENSMUST00000145419	missense_variant	1827	1457	486	D/G	gAt/gGt	Map2
1_66843155_C/T	1:66843155	ENSMUSG00000026003	ENSMUST00000027153	missense_variant	824	796	266	V/I	Gtc/Atc	Acadl	YES
1_69684147_T/A	1:69684147	ENSMUSG00000025997	ENSMUST00000187184	missense_variant	335	11	4	D/V	gAc/gTc	Ikzf2	YES
1_69684147_T/A	1:69684147	ENSMUSG00000025997	ENSMUST00000190771	missense_variant	182	29	10	D/V	gAc/gTc	Ikzf2	YES
1_69684147_T/A	1:69684147	ENSMUSG00000025997	ENSMUST00000190016	missense_variant	75	11	4	D/V	gAc/gTc	Ikzf2	YES
1_69684147_T/A	1:69684147	ENSMUSG00000025997	ENSMUST00000190855	missense_variant	11	11	4	D/V	gAc/gTc	Ikzf2	YES
1_69684147_T/A	1:69684147	ENSMUSG00000025997	ENSMUST00000027146	missense_variant	154	11	4	D/V	gAc/gTc	Ikzf2	YES
1_69996820_G/A	1:69996820	ENSMUSG00000053153	ENSMUST00000065425	missense_variant	1022	1006	336	V/M	Gtg/Atg	Spag16
1_71075459_C/A	1:71075459	ENSMUSG00000026196	ENSMUST00000027393	missense_variant	701	362	121	R/M	aGg/aTg	Bard1
1_71102720_G/A	1:71102720	ENSMUSG00000026196	ENSMUST00000027393	missense_variant	427	88	30	H/Y	Cac/Tac	Bard1	YES
1_71243345_T/G	1:71243345	ENSMUSG00000050296	ENSMUST00000087268	missense_variant	8068	7740	2580	Q/H	caA/caC	Abca12
1_71259441_C/T	1:71259441	ENSMUSG00000050296	ENSMUST00000087268	missense_variant	7349	7021	2341	A/T	Gct/Act	Abca12	YES
1_71615402_C/A	1:71615402	ENSMUSG00000026193	ENSMUST00000187938	missense_variant	3941	3751	1251	D/Y	Gat/Tat	Fn1	YES
1_71615402_C/A	1:71615402	ENSMUSG00000026193	ENSMUST00000055226	missense_variant	3944	3751	1251	D/Y	Gat/Tat	Fn1	YES
1_71615402_C/A	1:71615402	ENSMUSG00000026193	ENSMUST00000189821	missense_variant	3941	3751	1251	D/Y	Gat/Tat	Fn1	YES
1_71615402_C/A	1:71615402	ENSMUSG00000026193	ENSMUST00000186129	missense_variant	3969	3751	1251	D/Y	Gat/Tat	Fn1	YES
1_71615402_C/A	1:71615402	ENSMUSG00000026193	ENSMUST00000188674	missense_variant	3941	3751	1251	D/Y	Gat/Tat	Fn1	YES
1_71615402_C/A	1:71615402	ENSMUSG00000026193	ENSMUST00000188894	missense_variant	3941	3751	1251	D/Y	Gat/Tat	Fn1	YES
1_71615402_C/A	1:71615402	ENSMUSG00000026193	ENSMUST00000190780	missense_variant	3941	3751	1251	D/Y	Gat/Tat	Fn1	YES
1_71615505_C/G	1:71615505	ENSMUSG00000026193	ENSMUST00000187938	missense_variant	3838	3648	1216	Q/H	caG/caC	Fn1	YES
1_71615505_C/G	1:71615505	ENSMUSG00000026193	ENSMUST00000189821	missense_variant	3838	3648	1216	Q/H	caG/caC	Fn1	YES
1_71615505_C/G	1:71615505	ENSMUSG00000026193	ENSMUST00000186129	missense_variant	3866	3648	1216	Q/H	caG/caC	Fn1	YES
1_71615505_C/G	1:71615505	ENSMUSG00000026193	ENSMUST00000188674	missense_variant	3838	3648	1216	Q/H	caG/caC	Fn1	YES
1_71615505_C/G	1:71615505	ENSMUSG00000026193	ENSMUST00000188894	missense_variant	3838	3648	1216	Q/H	caG/caC	Fn1	YES
1_71615505_C/G	1:71615505	ENSMUSG00000026193	ENSMUST00000190780	missense_variant	3838	3648	1216	Q/H	caG/caC	Fn1	YES
1_71624095_G/T	1:71624095	ENSMUSG00000026193	ENSMUST00000055226	missense_variant	3426	3233	1078	T/N	aCc/aAc	Fn1	YES
1_71624095_G/T	1:71624095	ENSMUSG00000026193	ENSMUST00000189821	missense_variant	3423	3233	1078	T/N	aCc/aAc	Fn1	YES
1_71624095_G/T	1:71624095	ENSMUSG00000026193	ENSMUST00000186129	missense_variant	3451	3233	1078	T/N	aCc/aAc	Fn1	YES
1_71624095_G/T	1:71624095	ENSMUSG00000026193	ENSMUST00000190780	missense_variant	3423	3233	1078	T/N	aCc/aAc	Fn1	YES
1_72330022_T/C	1:72330022	ENSMUSG00000026187	ENSMUST00000027379	missense_variant	1160	1034	345	F/S	tTt/tCt	Xrcc5	YES
1_72651015_T/C	1:72651015	ENSMUSG00000039342	ENSMUST00000053499	missense_variant	3804	3656	1219	E/G	gAa/gGa	Ankar
1_72651031_C/T	1:72651031	ENSMUSG00000039342	ENSMUST00000053499	missense_variant	3788	3640	1214	A/T	Gcc/Acc	Ankar
1_72651830_C/T	1:72651830	ENSMUSG00000039342	ENSMUST00000053499	missense_variant	3635	3487	1163	A/T	Gca/Aca	Ankar	YES
1_72651835_C/T	1:72651835	ENSMUSG00000039342	ENSMUST00000053499	missense_variant	3630	3482	1161	G/D	gGt/gAt	Ankar	YES
1_72651838_G/T	1:72651838	ENSMUSG00000039342	ENSMUST00000053499	missense_variant	3627	3479	1160	A/E	gCa/gAa	Ankar	YES
1_72687800_G/A	1:72687800	ENSMUSG00000039342	ENSMUST00000053499	missense_variant	1380	1232	411	A/V	gCt/gTt	Ankar
1_73924742_G/A	1:73924742	ENSMUSG00000055322	ENSMUST00000185702	missense_variant	4244	4246	1416	H/Y	Cac/Tac	Tns1
1_73924742_G/A	1:73924742	ENSMUSG00000055322	ENSMUST00000169786	missense_variant	4753	4753	1585	H/Y	Cac/Tac	Tns1
1_73924742_G/A	1:73924742	ENSMUSG00000055322	ENSMUST00000185331	missense_variant	4205	4207	1403	H/Y	Cac/Tac	Tns1
1_73924742_G/A	1:73924742	ENSMUSG00000055322	ENSMUST00000187691	missense_variant	1280	961	321	H/Y	Cac/Tac	Tns1
1_73924742_G/A	1:73924742	ENSMUSG00000055322	ENSMUST00000187584	missense_variant	4704	4558	1520	H/Y	Cac/Tac	Tns1
1_73925150_G/A	1:73925150	ENSMUSG00000055322	ENSMUST00000185702	missense_variant	3836	3838	1280	P/S	Cct/Tct	Tns1	YES
1_73925150_G/A	1:73925150	ENSMUSG00000055322	ENSMUST00000169786	missense_variant	4345	4345	1449	P/S	Cct/Tct	Tns1	YES
1_73925150_G/A	1:73925150	ENSMUSG00000055322	ENSMUST00000185331	missense_variant	3797	3799	1267	P/S	Cct/Tct	Tns1	YES
1_73925150_G/A	1:73925150	ENSMUSG00000055322	ENSMUST00000187691	missense_variant	872	553	185	P/S	Cct/Tct	Tns1	YES
1_73925150_G/A	1:73925150	ENSMUSG00000055322	ENSMUST00000187584	missense_variant	4296	4150	1384	P/S	Cct/Tct	Tns1	YES
1_73952975_G/T	1:73952975	ENSMUSG00000055322	ENSMUST00000185702	missense_variant	2034	2036	679	P/H	cCc/cAc	Tns1	YES
1_73952975_G/T	1:73952975	ENSMUSG00000055322	ENSMUST00000169786	missense_variant	2543	2543	848	P/H	cCc/cAc	Tns1	YES
1_73952975_G/T	1:73952975	ENSMUSG00000055322	ENSMUST00000185331	missense_variant	2034	2036	679	P/H	cCc/cAc	Tns1	YES
1_73952975_G/T	1:73952975	ENSMUSG00000055322	ENSMUST00000187584	missense_variant	2557	2411	804	P/H	cCc/cAc	Tns1	YES
1_74003537_G/A	1:74003537	ENSMUSG00000055322	ENSMUST00000169786	missense_variant	373	373	125	P/S	Ccc/Tcc	Tns1
1_74003537_G/A	1:74003537	ENSMUSG00000055322	ENSMUST00000191204	missense_variant	294	295	99	P/S	Ccc/Tcc	Tns1
1_74127881_G/T	1:74127881	ENSMUSG00000061815	ENSMUST00000127134	missense_variant	204	82	28	G/W	Ggg/Tgg	Rufy4	YES
1_74128982_C/T	1:74128982	ENSMUSG00000061815	ENSMUST00000127134	missense_variant	310	188	63	A/V	gCc/gTc	Rufy4
1_74129351_C/A	1:74129351	ENSMUSG00000061815	ENSMUST00000127134	missense_variant	414	292	98	L/I	Cta/Ata	Rufy4	YES
1_74129351_C/A	1:74129351	ENSMUSG00000061815	ENSMUST00000080167	missense_variant	429	40	14	L/I	Cta/Ata	Rufy4	YES
1_74129811_A/G	1:74129811	ENSMUSG00000061815	ENSMUST00000127134	missense_variant	622	500	167	D/G	gAc/gGc	Rufy4	YES
1_74129811_A/G	1:74129811	ENSMUSG00000061815	ENSMUST00000080167	missense_variant	637	248	83	D/G	gAc/gGc	Rufy4	YES
1_74133001_G/C	1:74133001	ENSMUSG00000061815	ENSMUST00000080167	missense_variant	1019	630	210	Q/H	caG/caC	Rufy4
1_74133192_G/A	1:74133192	ENSMUSG00000061815	ENSMUST00000127134	missense_variant	1195	1073	358	C/Y	tGt/tAt	Rufy4
1_74159231_T/A	1:74159231	ENSMUSG00000026180	ENSMUST00000106899	missense_variant	1031	883	295	L/M	Ttg/Atg	Cxcr2	YES
1_74159231_T/A	1:74159231	ENSMUSG00000026180	ENSMUST00000027372	missense_variant	1033	883	295	L/M	Ttg/Atg	Cxcr2	YES
1_74192381_C/T	1:74192381	ENSMUSG00000048480	ENSMUST00000053389	missense_variant	529	481	161	V/M	Gtg/Atg	Cxcr1	YES
1_74192381_C/T	1:74192381	ENSMUSG00000048480	ENSMUST00000190313	missense_variant	855	481	161	V/M	Gtg/Atg	Cxcr1	YES
1_74278631_C/T	1:74278631	ENSMUSG00000064272	ENSMUST00000077985	missense_variant	82	32	11	A/V	gCc/gTc	Gpbar1
1_74290008_T/A	1:74290008	ENSMUSG00000006301	ENSMUST00000128505	missense_variant	186	187	63	S/C	Agt/Tgt	Tmbim1	YES
1_74368143_A/T	1:74368143	ENSMUSG00000073650	ENSMUST00000191010	missense_variant	1029	803	268	E/V	gAg/gTg	Catip
1_74368143_A/T	1:74368143	ENSMUSG00000073650	ENSMUST00000097697	missense_variant	1093	746	249	E/V	gAg/gTg	Catip
1_74375822_G/A	1:74375822	ENSMUSG00000026177	ENSMUST00000027368	missense_variant	224	112	38	E/K	Gag/Aag	Slc11a1	YES
1_74570652_C/T	1:74570652	ENSMUSG00000026135	ENSMUST00000027315	missense_variant	4479	3983	1328	R/Q	cGg/cAg	Zfp142	YES
1_74579648_C/T	1:74579648	ENSMUSG00000026135	ENSMUST00000027315	missense_variant	1056	560	187	R/Q	cGg/cAg	Zfp142	YES
1_74589688_C/T	1:74589688	ENSMUSG00000026172	ENSMUST00000113733	missense_variant	308	130	44	R/W	Cgg/Tgg	Bcs1l
1_74589688_C/T	1:74589688	ENSMUSG00000026172	ENSMUST00000027358	missense_variant	391	130	44	R/W	Cgg/Tgg	Bcs1l
1_74589688_C/T	1:74589688	ENSMUSG00000026172	ENSMUST00000113732	missense_variant	434	130	44	R/W	Cgg/Tgg	Bcs1l
1_74634360_A/T	1:74634360	ENSMUSG00000033276	ENSMUST00000087186	missense_variant	3340	3027	1009	L/F	ttA/ttT	Stk36	YES
1_74634360_A/T	1:74634360	ENSMUSG00000033276	ENSMUST00000087183	missense_variant	3669	3411	1137	L/F	ttA/ttT	Stk36	YES
1_74635805_G/A	1:74635805	ENSMUSG00000033276	ENSMUST00000087186	missense_variant	3827	3514	1172	V/I	Gtc/Atc	Stk36
1_74635805_G/A	1:74635805	ENSMUSG00000033276	ENSMUST00000087183	missense_variant	4156	3898	1300	V/I	Gtc/Atc	Stk36
1_74735901_A/C	1:74735901	ENSMUSG00000026170	ENSMUST00000027356	missense_variant	945	888	296	K/N	aaA/aaC	Cyp27a1
1_74747330_A/G	1:74747330	ENSMUSG00000006542	ENSMUST00000160732	missense_variant,NMD_transcript_variant	560	455	152	L/P	cTg/cCg	Prkag3
1_74747330_A/G	1:74747330	ENSMUSG00000006542	ENSMUST00000188073	missense_variant	560	455	152	L/P	cTg/cCg	Prkag3
1_74747330_A/G	1:74747330	ENSMUSG00000006542	ENSMUST00000081636	missense_variant	826	455	152	L/P	cTg/cCg	Prkag3
1_75045364_C/T	1:75045364	ENSMUSG00000026162	ENSMUST00000152855	missense_variant	143	143	48	R/Q	cGa/cAa	Nhej1	YES
1_75046513_C/T	1:75046513	ENSMUSG00000026162	ENSMUST00000152855	missense_variant	127	127	43	V/M	Gtg/Atg	Nhej1	YES
1_75146802_C/T	1:75146802	ENSMUSG00000049339	ENSMUST00000097694	missense_variant	1450	1373	458	S/F	tCt/tTt	Fam134a
1_75146802_C/T	1:75146802	ENSMUSG00000049339	ENSMUST00000186037	missense_variant	1219	1220	407	S/F	tCt/tTt	Fam134a
1_75169910_G/T	1:75169910	ENSMUSG00000026197	ENSMUST00000160439	missense_variant	511	428	143	R/M	aGg/aTg	Zfand2b
1_75169910_G/T	1:75169910	ENSMUSG00000026197	ENSMUST00000027394	missense_variant	625	428	143	R/M	aGg/aTg	Zfand2b
1_75169910_G/T	1:75169910	ENSMUSG00000026197	ENSMUST00000186227	missense_variant	408	410	137	R/M	aGg/aTg	Zfand2b
1_75169910_G/T	1:75169910	ENSMUSG00000026197	ENSMUST00000162768	missense_variant	508	428	143	R/M	aGg/aTg	Zfand2b
1_75182960_G/A	1:75182960	ENSMUSG00000033124	ENSMUST00000189820	missense_variant	2279	2281	761	R/W	Cgg/Tgg	Atg9a	YES
1_75182960_G/A	1:75182960	ENSMUSG00000033124	ENSMUST00000189702	missense_variant	2826	2302	768	R/W	Cgg/Tgg	Atg9a	YES
1_75182960_G/A	1:75182960	ENSMUSG00000033124	ENSMUST00000040689	missense_variant	2486	2302	768	R/W	Cgg/Tgg	Atg9a	YES
1_75182960_G/A	1:75182960	ENSMUSG00000033124	ENSMUST00000188347	missense_variant	2762	2302	768	R/W	Cgg/Tgg	Atg9a	YES
1_75195802_A/G	1:75195802	ENSMUSG00000026199	ENSMUST00000145459	missense_variant,splice_region_variant,NMD_transcript_variant	1068	776	259	K/R	aAg/aGg	Ankzf1
1_75198066_G/T	1:75198066	ENSMUSG00000026199	ENSMUST00000152233	missense_variant	1991	1699	567	A/S	Gct/Tct	Ankzf1
1_75201456_C/A	1:75201456	ENSMUSG00000026200	ENSMUST00000186173	missense_variant	781	783	261	L/F	ttG/ttT	Glb1l
1_75201456_C/A	1:75201456	ENSMUSG00000026200	ENSMUST00000155716	missense_variant,NMD_transcript_variant	1319	1068	356	L/F	ttG/ttT	Glb1l
1_75201456_C/A	1:75201456	ENSMUSG00000026200	ENSMUST00000113623	missense_variant	1319	1068	356	L/F	ttG/ttT	Glb1l
1_75275683_C/G	1:75275683	ENSMUSG00000033061	ENSMUST00000039534	missense_variant	249	141	47	W/C	tgG/tgC	Resp18
1_75275683_C/G	1:75275683	ENSMUSG00000033061	ENSMUST00000186229	missense_variant,NMD_transcript_variant	150	141	47	W/C	tgG/tgC	Resp18
1_75385059_A/C	1:75385059	ENSMUSG00000026207	ENSMUST00000113590	missense_variant	426	398	133	N/T	aAt/aCt	Speg	YES
1_75477268_C/T	1:75477268	ENSMUSG00000032997	ENSMUST00000079205	missense_variant	1031	865	289	V/M	Gtg/Atg	Chpf
1_75477429_C/T	1:75477429	ENSMUSG00000032997	ENSMUST00000094818	missense_variant	1049	218	73	G/E	gGa/gAa	Chpf	YES
1_75477429_C/T	1:75477429	ENSMUSG00000032997	ENSMUST00000079205	missense_variant	870	704	235	G/E	gGa/gAa	Chpf	YES
1_75491424_G/A	1:75491424	ENSMUSG00000026211	ENSMUST00000113567	missense_variant	3961	3824	1275	T/M	aCg/aTg	Obsl1
1_75493986_G/A	1:75493986	ENSMUSG00000026211	ENSMUST00000113567	missense_variant	3162	3025	1009	L/F	Ctc/Ttc	Obsl1	YES
1_75493986_G/A	1:75493986	ENSMUSG00000026211	ENSMUST00000155084	missense_variant	2442	2443	815	L/F	Ctc/Ttc	Obsl1	YES
1_75498168_G/A	1:75498168	ENSMUSG00000026211	ENSMUST00000113567	missense_variant	2724	2587	863	R/C	Cgc/Tgc	Obsl1	YES
1_75498168_G/A	1:75498168	ENSMUSG00000026211	ENSMUST00000155084	missense_variant	2004	2005	669	R/C	Cgc/Tgc	Obsl1	YES
1_75510003_C/T	1:75510003	ENSMUSG00000032968	ENSMUST00000037330	missense_variant	1112	941	314	P/L	cCg/cTg	Inha	YES
1_75521799_C/T	1:75521799	ENSMUSG00000026213	ENSMUST00000113553	missense_variant	248	11	4	A/V	gCt/gTt	Stk11ip	YES
1_75521799_C/T	1:75521799	ENSMUSG00000026213	ENSMUST00000027414	missense_variant	150	11	4	A/V	gCt/gTt	Stk11ip	YES
1_75529542_C/T	1:75529542	ENSMUSG00000026213	ENSMUST00000113553	missense_variant	1942	1705	569	R/W	Cgg/Tgg	Stk11ip	YES
1_75529542_C/T	1:75529542	ENSMUSG00000026213	ENSMUST00000027414	missense_variant	1844	1705	569	R/W	Cgg/Tgg	Stk11ip	YES
1_78462944_G/A	1:78462944	ENSMUSG00000026245	ENSMUST00000170217	missense_variant	1078	1061	354	T/I	aCc/aTc	Farsb	YES
1_78462944_G/A	1:78462944	ENSMUSG00000026245	ENSMUST00000068333	missense_variant	1116	1061	354	T/I	aCc/aTc	Farsb	YES
1_78497841_T/C	1:78497841	ENSMUSG00000090486	ENSMUST00000170511	missense_variant	2248	2053	685	K/E	Aaa/Gaa	BC035947
1_78497958_G/T	1:78497958	ENSMUSG00000090486	ENSMUST00000170511	missense_variant	2131	1936	646	L/I	Ctc/Atc	BC035947
1_78497964_C/T	1:78497964	ENSMUSG00000090486	ENSMUST00000170511	missense_variant	2125	1930	644	D/N	Gat/Aat	BC035947	YES
1_78498008_A/G	1:78498008	ENSMUSG00000090486	ENSMUST00000170511	missense_variant	2081	1886	629	L/S	tTg/tCg	BC035947	YES
1_78498190_T/A	1:78498190	ENSMUSG00000090486	ENSMUST00000170511	missense_variant	1899	1704	568	R/S	agA/agT	BC035947	YES
1_78498234_A/G	1:78498234	ENSMUSG00000090486	ENSMUST00000170511	missense_variant	1855	1660	554	Y/H	Tat/Cat	BC035947	YES
1_78498266_C/T	1:78498266	ENSMUSG00000090486	ENSMUST00000170511	missense_variant	1823	1628	543	C/Y	tGt/tAt	BC035947	YES
1_78498350_G/A	1:78498350	ENSMUSG00000090486	ENSMUST00000170511	missense_variant	1739	1544	515	P/L	cCg/cTg	BC035947	YES
1_78498563_G/A	1:78498563	ENSMUSG00000090486	ENSMUST00000170511	missense_variant	1526	1331	444	P/L	cCc/cTc	BC035947	YES
1_78499191_C/T	1:78499191	ENSMUSG00000090486	ENSMUST00000170511	missense_variant	898	703	235	G/R	Ggg/Agg	BC035947	YES
1_78499594_C/G	1:78499594	ENSMUSG00000090486	ENSMUST00000170511	missense_variant	495	300	100	Q/H	caG/caC	BC035947
1_78665288_C/G	1:78665288	ENSMUSG00000079470	ENSMUST00000151622	missense_variant	1389	902	301	A/G	gCt/gGt	Utp14b
1_78665288_C/G	1:78665288	ENSMUSG00000079470	ENSMUST00000053760	missense_variant	1169	902	301	A/G	gCt/gGt	Utp14b
1_78665942_T/G	1:78665942	ENSMUSG00000079470	ENSMUST00000151622	missense_variant	2043	1556	519	L/R	cTg/cGg	Utp14b
1_78665942_T/G	1:78665942	ENSMUSG00000079470	ENSMUST00000053760	missense_variant	1823	1556	519	L/R	cTg/cGg	Utp14b
1_78665964_C/A	1:78665964	ENSMUSG00000079470	ENSMUST00000151622	missense_variant	2065	1578	526	S/R	agC/agA	Utp14b
1_78665964_C/A	1:78665964	ENSMUSG00000079470	ENSMUST00000053760	missense_variant	1845	1578	526	S/R	agC/agA	Utp14b
1_78666209_C/T	1:78666209	ENSMUSG00000079470	ENSMUST00000151622	missense_variant	2310	1823	608	A/V	gCt/gTt	Utp14b	YES
1_78666209_C/T	1:78666209	ENSMUSG00000079470	ENSMUST00000053760	missense_variant	2090	1823	608	A/V	gCt/gTt	Utp14b	YES
1_78666283_G/T	1:78666283	ENSMUSG00000079470	ENSMUST00000151622	missense_variant	2384	1897	633	D/Y	Gac/Tac	Utp14b	YES
1_78666283_G/T	1:78666283	ENSMUSG00000079470	ENSMUST00000053760	missense_variant	2164	1897	633	D/Y	Gac/Tac	Utp14b	YES
1_79436133_C/A	1:79436133	ENSMUSG00000050711	ENSMUST00000185234	missense_variant	973	872	291	G/V	gGg/gTg	Scg2
1_79436133_C/A	1:79436133	ENSMUSG00000050711	ENSMUST00000049972	missense_variant	1051	872	291	G/V	gGg/gTg	Scg2
1_80199951_G/T	1:80199951	ENSMUSG00000043230	ENSMUST00000058748	missense_variant	1610	1330	444	L/M	Ctg/Atg	Fam124b	YES
1_80200005_G/A	1:80200005	ENSMUSG00000043230	ENSMUST00000058748	missense_variant	1556	1276	426	P/S	Cct/Tct	Fam124b	YES
1_80578656_G/T	1:80578656	ENSMUSG00000038608	ENSMUST00000187774	missense_variant	1816	1702	568	P/T	Cca/Aca	Dock10	YES
1_80592647_C/A	1:80592647	ENSMUSG00000038608	ENSMUST00000191449	missense_variant	1338	1073	358	S/I	aGt/aTt	Dock10
1_81241562_C/A	1:81241562	ENSMUSG00000054976	ENSMUST00000123720	missense_variant	1906	1298	433	A/D	gCt/gAt	Nyap2	YES
1_81241562_C/A	1:81241562	ENSMUSG00000054976	ENSMUST00000123285	missense_variant	1529	1202	401	A/D	gCt/gAt	Nyap2	YES
1_81241562_C/A	1:81241562	ENSMUSG00000054976	ENSMUST00000113494	missense_variant	1788	1202	401	A/D	gCt/gAt	Nyap2	YES
1_81241562_C/A	1:81241562	ENSMUSG00000054976	ENSMUST00000137862	missense_variant	1803	1202	401	A/D	gCt/gAt	Nyap2	YES
1_81241562_C/A	1:81241562	ENSMUSG00000054976	ENSMUST00000068275	missense_variant	1891	1298	433	A/D	gCt/gAt	Nyap2	YES
1_82751595_T/C	1:82751595	ENSMUSG00000026150	ENSMUST00000160972	missense_variant	563	536	179	L/S	tTa/tCa	Mff	YES
1_82751595_T/C	1:82751595	ENSMUSG00000026150	ENSMUST00000078332	missense_variant	1099	755	252	L/S	tTa/tCa	Mff	YES
1_82751595_T/C	1:82751595	ENSMUSG00000026150	ENSMUST00000160786	missense_variant	890	596	199	L/S	tTa/tCa	Mff	YES
1_82751595_T/C	1:82751595	ENSMUSG00000026150	ENSMUST00000161648	missense_variant	920	611	204	L/S	tTa/tCa	Mff	YES
1_82751595_T/C	1:82751595	ENSMUSG00000026150	ENSMUST00000073025	missense_variant	914	599	200	L/S	tTa/tCa	Mff	YES
1_82751595_T/C	1:82751595	ENSMUSG00000026150	ENSMUST00000162003	missense_variant	1288	830	277	L/S	tTa/tCa	Mff	YES
1_82751595_T/C	1:82751595	ENSMUSG00000026150	ENSMUST00000160750	missense_variant	613	614	205	L/S	tTa/tCa	Mff	YES
1_82751595_T/C	1:82751595	ENSMUSG00000026150	ENSMUST00000160744	missense_variant	293	293	98	L/S	tTa/tCa	Mff	YES
1_82751668_C/G	1:82751668	ENSMUSG00000026150	ENSMUST00000160972	missense_variant	636	609	203	I/M	atC/atG	Mff
1_82751668_C/G	1:82751668	ENSMUSG00000026150	ENSMUST00000078332	missense_variant	1172	828	276	I/M	atC/atG	Mff
1_82751668_C/G	1:82751668	ENSMUSG00000026150	ENSMUST00000160786	missense_variant	963	669	223	I/M	atC/atG	Mff
1_82751668_C/G	1:82751668	ENSMUSG00000026150	ENSMUST00000161648	missense_variant	993	684	228	I/M	atC/atG	Mff
1_82751668_C/G	1:82751668	ENSMUSG00000026150	ENSMUST00000073025	missense_variant	987	672	224	I/M	atC/atG	Mff
1_82751668_C/G	1:82751668	ENSMUSG00000026150	ENSMUST00000162003	missense_variant	1361	903	301	I/M	atC/atG	Mff
1_82751668_C/G	1:82751668	ENSMUSG00000026150	ENSMUST00000160744	missense_variant	366	366	122	I/M	atC/atG	Mff
1_82757449_G/A	1:82757449	ENSMUSG00000026149	ENSMUST00000027331	missense_variant	708	664	222	R/W	Cgg/Tgg	Tm4sf20
1_82757461_C/T	1:82757461	ENSMUSG00000026149	ENSMUST00000027331	missense_variant	696	652	218	V/I	Gtc/Atc	Tm4sf20	YES
1_82760295_C/T	1:82760295	ENSMUSG00000026149	ENSMUST00000027331	missense_variant	318	274	92	V/M	Gtg/Atg	Tm4sf20
1_82880057_G/C	1:82880057	ENSMUSG00000026159	ENSMUST00000186302	missense_variant	793	744	248	Q/H	caG/caC	Agfg1	YES
1_82880057_G/C	1:82880057	ENSMUSG00000026159	ENSMUST00000063380	missense_variant	796	744	248	Q/H	caG/caC	Agfg1	YES
1_82880057_G/C	1:82880057	ENSMUSG00000026159	ENSMUST00000189220	missense_variant	984	744	248	Q/H	caG/caC	Agfg1	YES
1_82880057_G/C	1:82880057	ENSMUSG00000026159	ENSMUST00000113444	missense_variant	970	744	248	Q/H	caG/caC	Agfg1	YES
1_82880057_G/C	1:82880057	ENSMUSG00000026159	ENSMUST00000190046	missense_variant	733	735	245	Q/H	caG/caC	Agfg1	YES
1_83023033_C/T	1:83023033	ENSMUSG00000038496	ENSMUST00000164473	missense_variant	326	262	88	V/I	Gtt/Att	Slc19a3	YES
1_83023033_C/T	1:83023033	ENSMUSG00000038496	ENSMUST00000045560	missense_variant	473	262	88	V/I	Gtt/Att	Slc19a3	YES
1_83276071_C/A	1:83276071	ENSMUSG00000026163	ENSMUST00000159078	missense_variant	3095	3095	1032	S/I	aGt/aTt	Sphkap	YES
1_83276071_C/A	1:83276071	ENSMUSG00000026163	ENSMUST00000160953	missense_variant	4145	3956	1319	S/I	aGt/aTt	Sphkap	YES
1_83278177_T/C	1:83278177	ENSMUSG00000026163	ENSMUST00000159078	missense_variant	989	989	330	E/G	gAg/gGg	Sphkap
1_83278177_T/C	1:83278177	ENSMUSG00000026163	ENSMUST00000160953	missense_variant	2039	1850	617	E/G	gAg/gGg	Sphkap
1_83278224_A/T	1:83278224	ENSMUSG00000026163	ENSMUST00000159078	missense_variant	942	942	314	S/R	agT/agA	Sphkap	YES
1_83278224_A/T	1:83278224	ENSMUSG00000026163	ENSMUST00000160953	missense_variant	1992	1803	601	S/R	agT/agA	Sphkap	YES
1_83280464_C/T	1:83280464	ENSMUSG00000026163	ENSMUST00000160953	missense_variant	746	557	186	R/H	cGt/cAt	Sphkap	YES
1_83280534_G/T	1:83280534	ENSMUSG00000026163	ENSMUST00000160953	missense_variant	676	487	163	P/T	Cca/Aca	Sphkap	YES
1_83362326_T/G	1:83362326	ENSMUSG00000026163	ENSMUST00000160953	missense_variant,splice_region_variant	224	35	12	N/T	aAc/aCc	Sphkap
1_84383945_C/T	1:84383945	ENSMUSG00000036766	ENSMUST00000049126	missense_variant	2435	1942	648	V/I	Gtc/Atc	Dner	YES
1_84534887_A/C	1:84534887	ENSMUSG00000036766	ENSMUST00000049126	missense_variant	1451	958	320	S/A	Tcg/Gcg	Dner
1_84754355_G/A	1:84754355	ENSMUSG00000026219	ENSMUST00000186465	missense_variant	3079	2996	999	T/M	aCg/aTg	Trip12	YES
1_84754355_G/A	1:84754355	ENSMUSG00000026219	ENSMUST00000027421	missense_variant	3121	2996	999	T/M	aCg/aTg	Trip12	YES
1_84754355_G/A	1:84754355	ENSMUSG00000026219	ENSMUST00000186648	missense_variant	3006	2897	966	T/M	aCg/aTg	Trip12	YES
1_84912939_G/A	1:84912939	ENSMUSG00000026220	ENSMUST00000027422	missense_variant	932	644	215	S/F	tCt/tTt	Slc16a14	YES
1_85099635_G/A	1:85099635	ENSMUSG00000089844	ENSMUST00000160792	missense_variant	694	209	70	T/I	aCa/aTa	A530032D15Rik	YES
1_85099635_G/A	1:85099635	ENSMUSG00000089844	ENSMUST00000161724	missense_variant	290	209	70	T/I	aCa/aTa	A530032D15Rik	YES
1_85099635_G/A	1:85099635	ENSMUSG00000089844	ENSMUST00000161675	missense_variant	334	209	70	T/I	aCa/aTa	A530032D15Rik	YES
1_85259704_A/T	1:85259704	ENSMUSG00000052477	ENSMUST00000093506	missense_variant	837	358	120	F/I	Ttc/Atc	C130026I21Rik	YES
1_85579166_C/T	1:85579166	ENSMUSG00000070034	ENSMUST00000093508	missense_variant	1365	1175	392	G/E	gGa/gAa	Sp110
1_85596095_G/T	1:85596095	ENSMUSG00000070034	ENSMUST00000093508	missense_variant	204	14	5	T/N	aCc/aAc	Sp110	YES
1_85626165_C/T	1:85626165	ENSMUSG00000070031	ENSMUST00000080204	missense_variant,splice_region_variant	1181	724	242	R/C	Cgt/Tgt	Sp140	YES
1_85635583_C/T	1:85635583	ENSMUSG00000070031	ENSMUST00000161497	missense_variant	168	169	57	R/W	Cgg/Tgg	Sp140	YES
1_85635583_C/T	1:85635583	ENSMUSG00000070031	ENSMUST00000080204	missense_variant	1454	997	333	R/W	Cgg/Tgg	Sp140	YES
1_85635605_A/G	1:85635605	ENSMUSG00000070031	ENSMUST00000161497	missense_variant,splice_region_variant	190	191	64	E/G	gAg/gGg	Sp140	YES
1_85635605_A/G	1:85635605	ENSMUSG00000070031	ENSMUST00000080204	missense_variant,splice_region_variant	1476	1019	340	E/G	gAg/gGg	Sp140	YES
1_85644591_A/C	1:85644591	ENSMUSG00000070031	ENSMUST00000161497	missense_variant	463	464	155	K/T	aAg/aCg	Sp140	YES
1_85644591_A/C	1:85644591	ENSMUSG00000070031	ENSMUST00000080204	missense_variant	1971	1514	505	K/T	aAg/aCg	Sp140	YES
1_85659765_A/G	1:85659765	ENSMUSG00000026222	ENSMUST00000054279	missense_variant	177	89	30	K/R	aAg/aGg	Sp100	YES
1_85659765_A/G	1:85659765	ENSMUSG00000026222	ENSMUST00000155094	missense_variant	203	89	30	K/R	aAg/aGg	Sp100	YES
1_85701124_T/A	1:85701124	ENSMUSG00000026222	ENSMUST00000132641	missense_variant	269	269	90	V/E	gTa/gAa	Sp100	YES
1_85719031_T/G	1:85719031	ENSMUSG00000052760	ENSMUST00000159122	missense_variant	761	508	170	I/L	Atc/Ctc	A630001G21Rik	YES
1_85719031_T/G	1:85719031	ENSMUSG00000052760	ENSMUST00000064788	missense_variant	667	508	170	I/L	Atc/Ctc	A630001G21Rik	YES
1_85726467_T/C	1:85726467	ENSMUSG00000052760	ENSMUST00000159122	missense_variant	401	148	50	I/V	Atc/Gtc	A630001G21Rik	YES
1_85726467_T/C	1:85726467	ENSMUSG00000052760	ENSMUST00000162038	missense_variant,NMD_transcript_variant	259	148	50	I/V	Atc/Gtc	A630001G21Rik	YES
1_85726467_T/C	1:85726467	ENSMUSG00000052760	ENSMUST00000064788	missense_variant	307	148	50	I/V	Atc/Gtc	A630001G21Rik	YES
1_85941448_G/T	1:85941448	ENSMUSG00000049608	ENSMUST00000086975	missense_variant	591	410	137	T/N	aCc/aAc	Gpr55	YES
1_86110615_A/C	1:86110615	ENSMUSG00000026228	ENSMUST00000027431	missense_variant	594	268	90	Y/D	Tac/Gac	Htr2b	YES
1_86110615_A/C	1:86110615	ENSMUSG00000026228	ENSMUST00000155077	missense_variant	58	58	20	Y/D	Tac/Gac	Htr2b	YES
1_86274421_C/T	1:86274421	ENSMUSG00000062590	ENSMUST00000027434	missense_variant	2368	2297	766	P/L	cCc/cTc	Armc9	YES
1_86274421_C/T	1:86274421	ENSMUSG00000062590	ENSMUST00000113309	missense_variant	2383	2300	767	P/L	cCc/cTc	Armc9	YES
1_86305434_T/C	1:86305434	ENSMUSG00000079445	ENSMUST00000113306	missense_variant	711	401	134	V/A	gTg/gCg	B3gnt7	YES
1_86305434_T/C	1:86305434	ENSMUSG00000079445	ENSMUST00000188695	missense_variant	1108	50	17	V/A	gTg/gCg	B3gnt7	YES
1_86386434_C/G	1:86386434	ENSMUSG00000026237	ENSMUST00000027440	missense_variant	1130	1109	370	R/T	aGg/aCg	Nmur1	YES
1_86388034_C/A	1:86388034	ENSMUSG00000026237	ENSMUST00000027440	missense_variant	129	108	36	Q/H	caG/caT	Nmur1	YES
1_86427364_G/A	1:86427364	ENSMUSG00000036574	ENSMUST00000046004	missense_variant	1036	994	332	A/T	Gcc/Acc	1700019O17Rik
1_86427680_G/A	1:86427680	ENSMUSG00000036574	ENSMUST00000046004	missense_variant	1352	1310	437	R/H	cGc/cAc	1700019O17Rik
1_86427832_G/A	1:86427832	ENSMUSG00000036574	ENSMUST00000046004	missense_variant	1504	1462	488	A/T	Gcc/Acc	1700019O17Rik	YES
1_86530003_G/T	1:86530003	ENSMUSG00000026238	ENSMUST00000045897	missense_variant	507	327	109	E/D	gaG/gaT	Ptma	YES
1_86959838_G/A	1:86959838	ENSMUSG00000053333	ENSMUST00000168237	missense_variant	1485	1336	446	V/I	Gtc/Atc	Dis3l2
1_86959838_G/A	1:86959838	ENSMUSG00000053333	ENSMUST00000065694	missense_variant	1419	1294	432	V/I	Gtc/Atc	Dis3l2
1_87087996_T/A	1:87087996	ENSMUSG00000026246	ENSMUST00000027455	missense_variant	1073	925	309	M/L	Atg/Ttg	Alppl2	YES
1_87087996_T/A	1:87087996	ENSMUSG00000026246	ENSMUST00000188310	missense_variant	998	925	309	M/L	Atg/Ttg	Alppl2	YES
1_87088391_G/T	1:87088391	ENSMUSG00000026246	ENSMUST00000027455	missense_variant	893	745	249	R/S	Cgc/Agc	Alppl2
1_87088391_G/T	1:87088391	ENSMUSG00000026246	ENSMUST00000188310	missense_variant	818	745	249	R/S	Cgc/Agc	Alppl2
1_87088825_C/T	1:87088825	ENSMUSG00000026246	ENSMUST00000027455	missense_variant	674	526	176	G/S	Ggc/Agc	Alppl2
1_87088825_C/T	1:87088825	ENSMUSG00000026246	ENSMUST00000188310	missense_variant	599	526	176	G/S	Ggc/Agc	Alppl2
1_87089043_C/T	1:87089043	ENSMUSG00000026246	ENSMUST00000027455	missense_variant	527	379	127	V/I	Gtc/Atc	Alppl2
1_87089043_C/T	1:87089043	ENSMUSG00000026246	ENSMUST00000188310	missense_variant	452	379	127	V/I	Gtc/Atc	Alppl2
1_87127667_G/A	1:87127667	ENSMUSG00000036500	ENSMUST00000044878	missense_variant	1435	1435	479	V/I	Gtc/Atc	Akp3
1_87206308_C/G	1:87206308	ENSMUSG00000026253	ENSMUST00000185763	missense_variant	282	271	91	R/G	Cgg/Ggg	Chrng
1_87475388_G/T	1:87475388	ENSMUSG00000026258	ENSMUST00000027476	missense_variant	384	316	106	V/L	Gtg/Ttg	3110079O15Rik	YES
1_87715043_C/T	1:87715043	ENSMUSG00000026288	ENSMUST00000072999	missense_variant,NMD_transcript_variant	2796	2705	902	P/L	cCt/cTt	Inpp5d	YES
1_87778971_G/A	1:87778971	ENSMUSG00000026289	ENSMUST00000113190	missense_variant	1166	1052	351	R/Q	cGg/cAg	Atg16l1	YES
1_87778971_G/A	1:87778971	ENSMUSG00000026289	ENSMUST00000027512	missense_variant	1191	1004	335	R/Q	cGg/cAg	Atg16l1	YES
1_87778971_G/A	1:87778971	ENSMUSG00000026289	ENSMUST00000113186	missense_variant	1071	947	316	R/Q	cGg/cAg	Atg16l1	YES
1_87954153_G/T	1:87954153	ENSMUSG00000005501	ENSMUST00000187758	missense_variant,splice_region_variant	3123	3007	1003	Q/K	Cag/Aag	Usp40
1_87994233_C/T	1:87994233	ENSMUSG00000005501	ENSMUST00000187758	missense_variant	1023	907	303	G/R	Gga/Aga	Usp40	YES
1_87994233_C/T	1:87994233	ENSMUSG00000005501	ENSMUST00000040783	missense_variant	1040	907	303	G/R	Gga/Aga	Usp40	YES
1_88055569_G/A	1:88055569	ENSMUSG00000090165	ENSMUST00000113142	missense_variant	159	88	30	V/M	Gtg/Atg	Ugt1a10	YES
1_88055582_A/G	1:88055582	ENSMUSG00000090165	ENSMUST00000113142	missense_variant	172	101	34	D/G	gAt/gGt	Ugt1a10	YES
1_88055614_G/A	1:88055614	ENSMUSG00000090165	ENSMUST00000113142	missense_variant	204	133	45	V/M	Gtg/Atg	Ugt1a10	YES
1_88055647_G/A	1:88055647	ENSMUSG00000090165	ENSMUST00000113142	missense_variant	237	166	56	V/M	Gtg/Atg	Ugt1a10	YES
1_88055908_G/T	1:88055908	ENSMUSG00000090165	ENSMUST00000113142	missense_variant	498	427	143	D/Y	Gat/Tat	Ugt1a10	YES
1_88055909_A/C	1:88055909	ENSMUSG00000090165	ENSMUST00000113142	missense_variant	499	428	143	D/A	gAt/gCt	Ugt1a10	YES
1_88055948_T/C	1:88055948	ENSMUSG00000090165	ENSMUST00000113142	missense_variant	538	467	156	I/T	aTt/aCt	Ugt1a10	YES
1_88055992_C/A	1:88055992	ENSMUSG00000090165	ENSMUST00000113142	missense_variant	582	511	171	L/I	Ctt/Att	Ugt1a10	YES
1_88056112_T/C	1:88056112	ENSMUSG00000090165	ENSMUST00000113142	missense_variant	702	631	211	Y/H	Tat/Cat	Ugt1a10	YES
1_88056140_G/A	1:88056140	ENSMUSG00000090165	ENSMUST00000113142	missense_variant	730	659	220	C/Y	tGc/tAc	Ugt1a10	YES
1_88056260_A/T	1:88056260	ENSMUSG00000090165	ENSMUST00000113142	missense_variant	850	779	260	E/V	gAg/gTg	Ugt1a10	YES
1_88056308_A/G	1:88056308	ENSMUSG00000090165	ENSMUST00000113142	missense_variant	898	827	276	N/S	aAc/aGc	Ugt1a10	YES
1_88071313_C/T	1:88071313	ENSMUSG00000090175	ENSMUST00000073772	missense_variant	514	484	162	P/S	Cca/Tca	Ugt1a9
1_88107110_G/A	1:88107110	ENSMUSG00000090145	ENSMUST00000113138	missense_variant	297	169	57	V/M	Gtg/Atg	Ugt1a6b
1_88107110_G/A	1:88107110	ENSMUSG00000090145	ENSMUST00000113137	missense_variant	249	169	57	V/M	Gtg/Atg	Ugt1a6b
1_88166148_G/A	1:88166148	ENSMUSG00000089943	ENSMUST00000097659	missense_variant	137	97	33	G/R	Ggg/Agg	Ugt1a5	YES
1_88166667_G/A	1:88166667	ENSMUSG00000089943	ENSMUST00000097659	missense_variant	656	616	206	V/I	Gtc/Atc	Ugt1a5	YES
1_88201264_G/A	1:88201264	ENSMUSG00000090171	ENSMUST00000049289	missense_variant	664	628	210	V/I	Gtc/Atc	Ugt1a2
1_88212117_G/A	1:88212117	ENSMUSG00000089960	ENSMUST00000073049	missense_variant	159	116	39	G/E	gGa/gAa	Ugt1a1	YES
1_88212238_G/T	1:88212238	ENSMUSG00000089960	ENSMUST00000073049	missense_variant	280	237	79	R/S	agG/agT	Ugt1a1	YES
1_88212528_A/C	1:88212528	ENSMUSG00000089960	ENSMUST00000073049	missense_variant	570	527	176	K/T	aAa/aCa	Ugt1a1
1_88212536_T/C	1:88212536	ENSMUSG00000089960	ENSMUST00000073049	missense_variant	578	535	179	C/R	Tgc/Cgc	Ugt1a1
1_88212599_T/G	1:88212599	ENSMUSG00000089960	ENSMUST00000073049	missense_variant	641	598	200	S/A	Tct/Gct	Ugt1a1	YES
1_88212746_C/T	1:88212746	ENSMUSG00000089960	ENSMUST00000073049	missense_variant	788	745	249	L/F	Ctt/Ttt	Ugt1a1
1_88215054_C/T	1:88215054	ENSMUSG00000090124	ENSMUST00000058237	missense_variant	926	869	290	A/V	gCc/gTc	Ugt1a7c	YES
1_88215074_G/A	1:88215074	ENSMUSG00000090175	ENSMUST00000073772	missense_variant	910	880	294	E/K	Gag/Aag	Ugt1a9	YES
1_88215074_G/A	1:88215074	ENSMUSG00000054545	ENSMUST00000014263	missense_variant	985	889	297	E/K	Gag/Aag	Ugt1a6a	YES
1_88215074_G/A	1:88215074	ENSMUSG00000090124	ENSMUST00000113135	missense_variant	1017	889	297	E/K	Gag/Aag	Ugt1a7c	YES
1_88215074_G/A	1:88215074	ENSMUSG00000090145	ENSMUST00000113138	missense_variant	1017	889	297	E/K	Gag/Aag	Ugt1a6b	YES
1_88215074_G/A	1:88215074	ENSMUSG00000090145	ENSMUST00000113137	missense_variant	969	889	297	E/K	Gag/Aag	Ugt1a6b	YES
1_88215074_G/A	1:88215074	ENSMUSG00000089943	ENSMUST00000097659	missense_variant	923	883	295	E/K	Gag/Aag	Ugt1a5	YES
1_88215074_G/A	1:88215074	ENSMUSG00000090165	ENSMUST00000113142	missense_variant	957	886	296	E/K	Gag/Aag	Ugt1a10	YES
1_88215074_G/A	1:88215074	ENSMUSG00000054545	ENSMUST00000113134	missense_variant	1017	889	297	E/K	Gag/Aag	Ugt1a6a	YES
1_88215074_G/A	1:88215074	ENSMUSG00000089675	ENSMUST00000113139	missense_variant	940	886	296	E/K	Gag/Aag	Ugt1a8	YES
1_88215074_G/A	1:88215074	ENSMUSG00000090124	ENSMUST00000058237	missense_variant	946	889	297	E/K	Gag/Aag	Ugt1a7c	YES
1_88215074_G/A	1:88215074	ENSMUSG00000089960	ENSMUST00000073049	missense_variant	944	901	301	E/K	Gag/Aag	Ugt1a1	YES
1_88215074_G/A	1:88215074	ENSMUSG00000090171	ENSMUST00000049289	missense_variant	931	895	299	E/K	Gag/Aag	Ugt1a2	YES
1_88215122_C/A	1:88215122	ENSMUSG00000090124	ENSMUST00000126203	missense_variant,NMD_transcript_variant	269	262	88	P/T	Ccg/Acg	Ugt1a7c	YES
1_88215122_C/A	1:88215122	ENSMUSG00000054545	ENSMUST00000014263	missense_variant	1033	937	313	P/T	Ccg/Acg	Ugt1a6a	YES
1_88215122_C/A	1:88215122	ENSMUSG00000090124	ENSMUST00000113135	missense_variant	1065	937	313	P/T	Ccg/Acg	Ugt1a7c	YES
1_88215122_C/A	1:88215122	ENSMUSG00000054545	ENSMUST00000113134	missense_variant	1065	937	313	P/T	Ccg/Acg	Ugt1a6a	YES
1_88215122_C/A	1:88215122	ENSMUSG00000090124	ENSMUST00000058237	missense_variant	994	937	313	P/T	Ccg/Acg	Ugt1a7c	YES
1_88215122_C/A	1:88215122	ENSMUSG00000090171	ENSMUST00000049289	missense_variant	979	943	315	P/T	Ccg/Acg	Ugt1a2	YES
1_88215123_C/A/T	1:88215123	ENSMUSG00000090124	ENSMUST00000126203	missense_variant,NMD_transcript_variant	270	263	88	P/L	cCg/cTg	Ugt1a7c	YES
1_88215123_C/A/T	1:88215123	ENSMUSG00000090175	ENSMUST00000073772	missense_variant	959	929	310	P/Q	cCg/cAg	Ugt1a9	YES
1_88215123_C/A/T	1:88215123	ENSMUSG00000090175	ENSMUST00000073772	missense_variant	959	929	310	P/L	cCg/cTg	Ugt1a9	YES
1_88215123_C/A/T	1:88215123	ENSMUSG00000054545	ENSMUST00000014263	missense_variant	1034	938	313	P/Q	cCg/cAg	Ugt1a6a	YES
1_88215123_C/A/T	1:88215123	ENSMUSG00000054545	ENSMUST00000014263	missense_variant	1034	938	313	P/L	cCg/cTg	Ugt1a6a	YES
1_88215123_C/A/T	1:88215123	ENSMUSG00000090124	ENSMUST00000113135	missense_variant	1066	938	313	P/Q	cCg/cAg	Ugt1a7c	YES
1_88215123_C/A/T	1:88215123	ENSMUSG00000090124	ENSMUST00000113135	missense_variant	1066	938	313	P/L	cCg/cTg	Ugt1a7c	YES
1_88215123_C/A/T	1:88215123	ENSMUSG00000090145	ENSMUST00000113138	missense_variant	1066	938	313	P/Q	cCg/cAg	Ugt1a6b	YES
1_88215123_C/A/T	1:88215123	ENSMUSG00000090145	ENSMUST00000113138	missense_variant	1066	938	313	P/L	cCg/cTg	Ugt1a6b	YES
1_88215123_C/A/T	1:88215123	ENSMUSG00000090145	ENSMUST00000113137	missense_variant	1018	938	313	P/Q	cCg/cAg	Ugt1a6b	YES
1_88215123_C/A/T	1:88215123	ENSMUSG00000090145	ENSMUST00000113137	missense_variant	1018	938	313	P/L	cCg/cTg	Ugt1a6b	YES
1_88215123_C/A/T	1:88215123	ENSMUSG00000089943	ENSMUST00000097659	missense_variant	972	932	311	P/Q	cCg/cAg	Ugt1a5	YES
1_88215123_C/A/T	1:88215123	ENSMUSG00000089943	ENSMUST00000097659	missense_variant	972	932	311	P/L	cCg/cTg	Ugt1a5	YES
1_88215123_C/A/T	1:88215123	ENSMUSG00000090165	ENSMUST00000113142	missense_variant	1006	935	312	P/Q	cCg/cAg	Ugt1a10	YES
1_88215123_C/A/T	1:88215123	ENSMUSG00000090165	ENSMUST00000113142	missense_variant	1006	935	312	P/L	cCg/cTg	Ugt1a10	YES
1_88215123_C/A/T	1:88215123	ENSMUSG00000054545	ENSMUST00000113134	missense_variant	1066	938	313	P/Q	cCg/cAg	Ugt1a6a	YES
1_88215123_C/A/T	1:88215123	ENSMUSG00000054545	ENSMUST00000113134	missense_variant	1066	938	313	P/L	cCg/cTg	Ugt1a6a	YES
1_88215123_C/A/T	1:88215123	ENSMUSG00000089675	ENSMUST00000113139	missense_variant	989	935	312	P/Q	cCg/cAg	Ugt1a8	YES
1_88215123_C/A/T	1:88215123	ENSMUSG00000089675	ENSMUST00000113139	missense_variant	989	935	312	P/L	cCg/cTg	Ugt1a8	YES
1_88215123_C/A/T	1:88215123	ENSMUSG00000090124	ENSMUST00000058237	missense_variant	995	938	313	P/Q	cCg/cAg	Ugt1a7c	YES
1_88215123_C/A/T	1:88215123	ENSMUSG00000090124	ENSMUST00000058237	missense_variant	995	938	313	P/L	cCg/cTg	Ugt1a7c	YES
1_88215123_C/A/T	1:88215123	ENSMUSG00000089960	ENSMUST00000073049	missense_variant	993	950	317	P/Q	cCg/cAg	Ugt1a1	YES
1_88215123_C/A/T	1:88215123	ENSMUSG00000089960	ENSMUST00000073049	missense_variant	993	950	317	P/L	cCg/cTg	Ugt1a1	YES
1_88215123_C/A/T	1:88215123	ENSMUSG00000090171	ENSMUST00000049289	missense_variant	980	944	315	P/Q	cCg/cAg	Ugt1a2	YES
1_88215123_C/A/T	1:88215123	ENSMUSG00000090171	ENSMUST00000049289	missense_variant	980	944	315	P/L	cCg/cTg	Ugt1a2	YES
1_88216213_C/T	1:88216213	ENSMUSG00000090175	ENSMUST00000073772	missense_variant	1175	1145	382	P/L	cCg/cTg	Ugt1a9
1_88216213_C/T	1:88216213	ENSMUSG00000054545	ENSMUST00000014263	missense_variant	1250	1154	385	P/L	cCg/cTg	Ugt1a6a
1_88216213_C/T	1:88216213	ENSMUSG00000090124	ENSMUST00000113135	missense_variant	1282	1154	385	P/L	cCg/cTg	Ugt1a7c
1_88216213_C/T	1:88216213	ENSMUSG00000090145	ENSMUST00000113138	missense_variant	1282	1154	385	P/L	cCg/cTg	Ugt1a6b
1_88216213_C/T	1:88216213	ENSMUSG00000090145	ENSMUST00000113137	missense_variant	1234	1154	385	P/L	cCg/cTg	Ugt1a6b
1_88216213_C/T	1:88216213	ENSMUSG00000089943	ENSMUST00000097659	missense_variant	1188	1148	383	P/L	cCg/cTg	Ugt1a5
1_88216213_C/T	1:88216213	ENSMUSG00000090165	ENSMUST00000113142	missense_variant	1222	1151	384	P/L	cCg/cTg	Ugt1a10
1_88216213_C/T	1:88216213	ENSMUSG00000054545	ENSMUST00000113134	missense_variant	1282	1154	385	P/L	cCg/cTg	Ugt1a6a
1_88216213_C/T	1:88216213	ENSMUSG00000089675	ENSMUST00000113139	missense_variant	1205	1151	384	P/L	cCg/cTg	Ugt1a8
1_88216213_C/T	1:88216213	ENSMUSG00000090124	ENSMUST00000058237	missense_variant	1211	1154	385	P/L	cCg/cTg	Ugt1a7c
1_88216213_C/T	1:88216213	ENSMUSG00000089960	ENSMUST00000073049	missense_variant	1209	1166	389	P/L	cCg/cTg	Ugt1a1
1_88216213_C/T	1:88216213	ENSMUSG00000090171	ENSMUST00000049289	missense_variant	1196	1160	387	P/L	cCg/cTg	Ugt1a2
1_88216254_G/A	1:88216254	ENSMUSG00000090175	ENSMUST00000073772	missense_variant	1216	1186	396	A/T	Gcc/Acc	Ugt1a9
1_88216254_G/A	1:88216254	ENSMUSG00000054545	ENSMUST00000014263	missense_variant	1291	1195	399	A/T	Gcc/Acc	Ugt1a6a
1_88216254_G/A	1:88216254	ENSMUSG00000090124	ENSMUST00000113135	missense_variant	1323	1195	399	A/T	Gcc/Acc	Ugt1a7c
1_88216254_G/A	1:88216254	ENSMUSG00000090145	ENSMUST00000113138	missense_variant	1323	1195	399	A/T	Gcc/Acc	Ugt1a6b
1_88216254_G/A	1:88216254	ENSMUSG00000090145	ENSMUST00000113137	missense_variant	1275	1195	399	A/T	Gcc/Acc	Ugt1a6b
1_88216254_G/A	1:88216254	ENSMUSG00000089943	ENSMUST00000097659	missense_variant	1229	1189	397	A/T	Gcc/Acc	Ugt1a5
1_88216254_G/A	1:88216254	ENSMUSG00000090165	ENSMUST00000113142	missense_variant	1263	1192	398	A/T	Gcc/Acc	Ugt1a10
1_88216254_G/A	1:88216254	ENSMUSG00000054545	ENSMUST00000113134	missense_variant	1323	1195	399	A/T	Gcc/Acc	Ugt1a6a
1_88216254_G/A	1:88216254	ENSMUSG00000089675	ENSMUST00000113139	missense_variant	1246	1192	398	A/T	Gcc/Acc	Ugt1a8
1_88216254_G/A	1:88216254	ENSMUSG00000090124	ENSMUST00000058237	missense_variant	1252	1195	399	A/T	Gcc/Acc	Ugt1a7c
1_88216254_G/A	1:88216254	ENSMUSG00000089960	ENSMUST00000073049	missense_variant	1250	1207	403	A/T	Gcc/Acc	Ugt1a1
1_88216254_G/A	1:88216254	ENSMUSG00000090171	ENSMUST00000049289	missense_variant	1237	1201	401	A/T	Gcc/Acc	Ugt1a2
1_88218146_C/A	1:88218146	ENSMUSG00000090175	ENSMUST00000073772	missense_variant	1339	1309	437	R/S	Cgc/Agc	Ugt1a9
1_88218146_C/A	1:88218146	ENSMUSG00000054545	ENSMUST00000014263	missense_variant	1414	1318	440	R/S	Cgc/Agc	Ugt1a6a
1_88218146_C/A	1:88218146	ENSMUSG00000090124	ENSMUST00000113135	missense_variant	1446	1318	440	R/S	Cgc/Agc	Ugt1a7c
1_88218146_C/A	1:88218146	ENSMUSG00000090145	ENSMUST00000113138	missense_variant	1446	1318	440	R/S	Cgc/Agc	Ugt1a6b
1_88218146_C/A	1:88218146	ENSMUSG00000090145	ENSMUST00000113137	missense_variant	1398	1318	440	R/S	Cgc/Agc	Ugt1a6b
1_88218146_C/A	1:88218146	ENSMUSG00000089943	ENSMUST00000097659	missense_variant	1352	1312	438	R/S	Cgc/Agc	Ugt1a5
1_88218146_C/A	1:88218146	ENSMUSG00000090165	ENSMUST00000113142	missense_variant	1386	1315	439	R/S	Cgc/Agc	Ugt1a10
1_88218146_C/A	1:88218146	ENSMUSG00000054545	ENSMUST00000113134	missense_variant	1446	1318	440	R/S	Cgc/Agc	Ugt1a6a
1_88218146_C/A	1:88218146	ENSMUSG00000089675	ENSMUST00000113139	missense_variant	1369	1315	439	R/S	Cgc/Agc	Ugt1a8
1_88218146_C/A	1:88218146	ENSMUSG00000090124	ENSMUST00000058237	missense_variant	1375	1318	440	R/S	Cgc/Agc	Ugt1a7c
1_88218146_C/A	1:88218146	ENSMUSG00000089960	ENSMUST00000073049	missense_variant	1373	1330	444	R/S	Cgc/Agc	Ugt1a1
1_88218146_C/A	1:88218146	ENSMUSG00000090171	ENSMUST00000049289	missense_variant	1360	1324	442	R/S	Cgc/Agc	Ugt1a2
1_88218249_C/T	1:88218249	ENSMUSG00000090175	ENSMUST00000073772	missense_variant	1442	1412	471	P/L	cCg/cTg	Ugt1a9
1_88218249_C/T	1:88218249	ENSMUSG00000054545	ENSMUST00000014263	missense_variant	1517	1421	474	P/L	cCg/cTg	Ugt1a6a
1_88218249_C/T	1:88218249	ENSMUSG00000090124	ENSMUST00000113135	missense_variant	1549	1421	474	P/L	cCg/cTg	Ugt1a7c
1_88218249_C/T	1:88218249	ENSMUSG00000090145	ENSMUST00000113138	missense_variant	1549	1421	474	P/L	cCg/cTg	Ugt1a6b
1_88218249_C/T	1:88218249	ENSMUSG00000090145	ENSMUST00000113137	missense_variant	1501	1421	474	P/L	cCg/cTg	Ugt1a6b
1_88218249_C/T	1:88218249	ENSMUSG00000089943	ENSMUST00000097659	missense_variant	1455	1415	472	P/L	cCg/cTg	Ugt1a5
1_88218249_C/T	1:88218249	ENSMUSG00000090165	ENSMUST00000113142	missense_variant	1489	1418	473	P/L	cCg/cTg	Ugt1a10
1_88218249_C/T	1:88218249	ENSMUSG00000054545	ENSMUST00000113134	missense_variant	1549	1421	474	P/L	cCg/cTg	Ugt1a6a
1_88218249_C/T	1:88218249	ENSMUSG00000089675	ENSMUST00000113139	missense_variant	1472	1418	473	P/L	cCg/cTg	Ugt1a8
1_88218249_C/T	1:88218249	ENSMUSG00000090124	ENSMUST00000058237	missense_variant	1478	1421	474	P/L	cCg/cTg	Ugt1a7c
1_88218249_C/T	1:88218249	ENSMUSG00000089960	ENSMUST00000073049	missense_variant	1476	1433	478	P/L	cCg/cTg	Ugt1a1
1_88218249_C/T	1:88218249	ENSMUSG00000090171	ENSMUST00000049289	missense_variant	1463	1427	476	P/L	cCg/cTg	Ugt1a2
1_88218254_G/A	1:88218254	ENSMUSG00000090175	ENSMUST00000073772	missense_variant	1447	1417	473	A/T	Gcc/Acc	Ugt1a9
1_88218254_G/A	1:88218254	ENSMUSG00000054545	ENSMUST00000014263	missense_variant	1522	1426	476	A/T	Gcc/Acc	Ugt1a6a
1_88218254_G/A	1:88218254	ENSMUSG00000090124	ENSMUST00000113135	missense_variant	1554	1426	476	A/T	Gcc/Acc	Ugt1a7c
1_88218254_G/A	1:88218254	ENSMUSG00000090145	ENSMUST00000113138	missense_variant	1554	1426	476	A/T	Gcc/Acc	Ugt1a6b
1_88218254_G/A	1:88218254	ENSMUSG00000090145	ENSMUST00000113137	missense_variant	1506	1426	476	A/T	Gcc/Acc	Ugt1a6b
1_88218254_G/A	1:88218254	ENSMUSG00000089943	ENSMUST00000097659	missense_variant	1460	1420	474	A/T	Gcc/Acc	Ugt1a5
1_88218254_G/A	1:88218254	ENSMUSG00000090165	ENSMUST00000113142	missense_variant	1494	1423	475	A/T	Gcc/Acc	Ugt1a10
1_88218254_G/A	1:88218254	ENSMUSG00000054545	ENSMUST00000113134	missense_variant	1554	1426	476	A/T	Gcc/Acc	Ugt1a6a
1_88218254_G/A	1:88218254	ENSMUSG00000089675	ENSMUST00000113139	missense_variant	1477	1423	475	A/T	Gcc/Acc	Ugt1a8
1_88218254_G/A	1:88218254	ENSMUSG00000090124	ENSMUST00000058237	missense_variant	1483	1426	476	A/T	Gcc/Acc	Ugt1a7c
1_88218254_G/A	1:88218254	ENSMUSG00000089960	ENSMUST00000073049	missense_variant	1481	1438	480	A/T	Gcc/Acc	Ugt1a1
1_88218254_G/A	1:88218254	ENSMUSG00000090171	ENSMUST00000049289	missense_variant	1468	1432	478	A/T	Gcc/Acc	Ugt1a2
1_88218260_G/A	1:88218260	ENSMUSG00000090175	ENSMUST00000073772	missense_variant	1453	1423	475	D/N	Gac/Aac	Ugt1a9	YES
1_88218260_G/A	1:88218260	ENSMUSG00000054545	ENSMUST00000014263	missense_variant	1528	1432	478	D/N	Gac/Aac	Ugt1a6a	YES
1_88218260_G/A	1:88218260	ENSMUSG00000090124	ENSMUST00000113135	missense_variant	1560	1432	478	D/N	Gac/Aac	Ugt1a7c	YES
1_88218260_G/A	1:88218260	ENSMUSG00000090145	ENSMUST00000113138	missense_variant	1560	1432	478	D/N	Gac/Aac	Ugt1a6b	YES
1_88218260_G/A	1:88218260	ENSMUSG00000090145	ENSMUST00000113137	missense_variant	1512	1432	478	D/N	Gac/Aac	Ugt1a6b	YES
1_88218260_G/A	1:88218260	ENSMUSG00000089943	ENSMUST00000097659	missense_variant	1466	1426	476	D/N	Gac/Aac	Ugt1a5	YES
1_88218260_G/A	1:88218260	ENSMUSG00000090165	ENSMUST00000113142	missense_variant	1500	1429	477	D/N	Gac/Aac	Ugt1a10	YES
1_88218260_G/A	1:88218260	ENSMUSG00000054545	ENSMUST00000113134	missense_variant	1560	1432	478	D/N	Gac/Aac	Ugt1a6a	YES
1_88218260_G/A	1:88218260	ENSMUSG00000089675	ENSMUST00000113139	missense_variant	1483	1429	477	D/N	Gac/Aac	Ugt1a8	YES
1_88218260_G/A	1:88218260	ENSMUSG00000090124	ENSMUST00000058237	missense_variant	1489	1432	478	D/N	Gac/Aac	Ugt1a7c	YES
1_88218260_G/A	1:88218260	ENSMUSG00000089960	ENSMUST00000073049	missense_variant	1487	1444	482	D/N	Gac/Aac	Ugt1a1	YES
1_88218260_G/A	1:88218260	ENSMUSG00000090171	ENSMUST00000049289	missense_variant	1474	1438	480	D/N	Gac/Aac	Ugt1a2	YES
1_88218366_G/A	1:88218366	ENSMUSG00000054545	ENSMUST00000014263	missense_variant	1634	1538	513	R/Q	cGg/cAg	Ugt1a6a	YES
1_88218366_G/A	1:88218366	ENSMUSG00000090124	ENSMUST00000113135	missense_variant	1666	1538	513	R/Q	cGg/cAg	Ugt1a7c	YES
1_88218366_G/A	1:88218366	ENSMUSG00000054545	ENSMUST00000113134	missense_variant	1666	1538	513	R/Q	cGg/cAg	Ugt1a6a	YES
1_88218366_G/A	1:88218366	ENSMUSG00000090124	ENSMUST00000058237	missense_variant	1595	1538	513	R/Q	cGg/cAg	Ugt1a7c	YES
1_88218366_G/A	1:88218366	ENSMUSG00000090171	ENSMUST00000049289	missense_variant	1580	1544	515	R/Q	cGg/cAg	Ugt1a2	YES
1_88218399_A/T	1:88218399	ENSMUSG00000090175	ENSMUST00000073772	missense_variant	1592	1562	521	K/I	aAa/aTa	Ugt1a9	YES
1_88218399_A/T	1:88218399	ENSMUSG00000054545	ENSMUST00000014263	missense_variant	1667	1571	524	K/I	aAa/aTa	Ugt1a6a	YES
1_88218399_A/T	1:88218399	ENSMUSG00000090124	ENSMUST00000113135	missense_variant	1699	1571	524	K/I	aAa/aTa	Ugt1a7c	YES
1_88218399_A/T	1:88218399	ENSMUSG00000090145	ENSMUST00000113138	missense_variant	1699	1571	524	K/I	aAa/aTa	Ugt1a6b	YES
1_88218399_A/T	1:88218399	ENSMUSG00000090145	ENSMUST00000113137	missense_variant	1651	1571	524	K/I	aAa/aTa	Ugt1a6b	YES
1_88218399_A/T	1:88218399	ENSMUSG00000089943	ENSMUST00000097659	missense_variant	1605	1565	522	K/I	aAa/aTa	Ugt1a5	YES
1_88218399_A/T	1:88218399	ENSMUSG00000090165	ENSMUST00000113142	missense_variant	1639	1568	523	K/I	aAa/aTa	Ugt1a10	YES
1_88218399_A/T	1:88218399	ENSMUSG00000054545	ENSMUST00000113134	missense_variant	1699	1571	524	K/I	aAa/aTa	Ugt1a6a	YES
1_88218399_A/T	1:88218399	ENSMUSG00000089675	ENSMUST00000113139	missense_variant	1622	1568	523	K/I	aAa/aTa	Ugt1a8	YES
1_88218399_A/T	1:88218399	ENSMUSG00000090124	ENSMUST00000058237	missense_variant	1628	1571	524	K/I	aAa/aTa	Ugt1a7c	YES
1_88218399_A/T	1:88218399	ENSMUSG00000089960	ENSMUST00000073049	missense_variant	1626	1583	528	K/I	aAa/aTa	Ugt1a1	YES
1_88218399_A/T	1:88218399	ENSMUSG00000090171	ENSMUST00000049289	missense_variant	1613	1577	526	K/I	aAa/aTa	Ugt1a2	YES
1_88230650_G/A	1:88230650	ENSMUSG00000079429	ENSMUST00000113130	missense_variant	630	418	140	V/M	Gtg/Atg	Mroh2a
1_88230650_G/A	1:88230650	ENSMUSG00000079429	ENSMUST00000061013	missense_variant	641	418	140	V/M	Gtg/Atg	Mroh2a
1_88230746_G/A	1:88230746	ENSMUSG00000079429	ENSMUST00000113130	missense_variant	726	514	172	E/K	Gag/Aag	Mroh2a
1_88230746_G/A	1:88230746	ENSMUSG00000079429	ENSMUST00000061013	missense_variant	737	514	172	E/K	Gag/Aag	Mroh2a
1_88230747_A/C	1:88230747	ENSMUSG00000079429	ENSMUST00000113130	missense_variant	727	515	172	E/A	gAg/gCg	Mroh2a	YES
1_88230747_A/C	1:88230747	ENSMUSG00000079429	ENSMUST00000061013	missense_variant	738	515	172	E/A	gAg/gCg	Mroh2a	YES
1_88232324_C/T	1:88232324	ENSMUSG00000079429	ENSMUST00000113130	missense_variant	849	637	213	R/C	Cgc/Tgc	Mroh2a
1_88232324_C/T	1:88232324	ENSMUSG00000079429	ENSMUST00000061013	missense_variant	860	637	213	R/C	Cgc/Tgc	Mroh2a
1_88233340_G/A	1:88233340	ENSMUSG00000079429	ENSMUST00000113130	missense_variant	891	679	227	V/M	Gtg/Atg	Mroh2a
1_88233340_G/A	1:88233340	ENSMUSG00000079429	ENSMUST00000061013	missense_variant	902	679	227	V/M	Gtg/Atg	Mroh2a
1_88235254_G/A	1:88235254	ENSMUSG00000079429	ENSMUST00000113130	missense_variant	1321	1109	370	C/Y	tGc/tAc	Mroh2a
1_88235254_G/A	1:88235254	ENSMUSG00000079429	ENSMUST00000061013	missense_variant	1341	1118	373	C/Y	tGc/tAc	Mroh2a
1_88235442_G/A	1:88235442	ENSMUSG00000079429	ENSMUST00000113130	missense_variant	1405	1193	398	R/H	cGt/cAt	Mroh2a
1_88235442_G/A	1:88235442	ENSMUSG00000079429	ENSMUST00000061013	missense_variant	1425	1202	401	R/H	cGt/cAt	Mroh2a
1_88237477_G/C	1:88237477	ENSMUSG00000079429	ENSMUST00000113130	missense_variant	1531	1319	440	R/P	cGg/cCg	Mroh2a	YES
1_88237477_G/C	1:88237477	ENSMUSG00000079429	ENSMUST00000061013	missense_variant	1551	1328	443	R/P	cGg/cCg	Mroh2a	YES
1_88237944_G/A	1:88237944	ENSMUSG00000079429	ENSMUST00000113130	missense_variant	1746	1534	512	G/S	Ggc/Agc	Mroh2a
1_88237944_G/A	1:88237944	ENSMUSG00000079429	ENSMUST00000061013	missense_variant	1766	1543	515	G/S	Ggc/Agc	Mroh2a
1_88240149_C/T	1:88240149	ENSMUSG00000079429	ENSMUST00000113130	missense_variant	1936	1724	575	A/V	gCc/gTc	Mroh2a
1_88240149_C/T	1:88240149	ENSMUSG00000079429	ENSMUST00000061013	missense_variant	1956	1733	578	A/V	gCc/gTc	Mroh2a
1_88240695_C/A	1:88240695	ENSMUSG00000079429	ENSMUST00000113130	missense_variant	1963	1751	584	P/H	cCc/cAc	Mroh2a	YES
1_88240695_C/A	1:88240695	ENSMUSG00000079429	ENSMUST00000061013	missense_variant	1983	1760	587	P/H	cCc/cAc	Mroh2a	YES
1_88240739_C/T	1:88240739	ENSMUSG00000079429	ENSMUST00000113130	missense_variant	2007	1795	599	R/W	Cgg/Tgg	Mroh2a	YES
1_88240739_C/T	1:88240739	ENSMUSG00000079429	ENSMUST00000061013	missense_variant	2027	1804	602	R/W	Cgg/Tgg	Mroh2a	YES
1_88242500_T/G	1:88242500	ENSMUSG00000079429	ENSMUST00000113130	missense_variant	2346	2134	712	Y/D	Tac/Gac	Mroh2a	YES
1_88242500_T/G	1:88242500	ENSMUSG00000079429	ENSMUST00000061013	missense_variant	2366	2143	715	Y/D	Tac/Gac	Mroh2a	YES
1_88248621_C/T	1:88248621	ENSMUSG00000079429	ENSMUST00000113130	missense_variant	3123	2911	971	L/F	Ctc/Ttc	Mroh2a
1_88248621_C/T	1:88248621	ENSMUSG00000079429	ENSMUST00000061013	missense_variant	3143	2920	974	L/F	Ctc/Ttc	Mroh2a
1_88251246_T/C	1:88251246	ENSMUSG00000079429	ENSMUST00000113130	missense_variant,splice_region_variant	3403	3191	1064	V/A	gTg/gCg	Mroh2a	YES
1_88251246_T/C	1:88251246	ENSMUSG00000079429	ENSMUST00000061013	missense_variant,splice_region_variant	3423	3200	1067	V/A	gTg/gCg	Mroh2a	YES
1_88252457_C/T	1:88252457	ENSMUSG00000079429	ENSMUST00000113130	missense_variant	3676	3464	1155	T/I	aCa/aTa	Mroh2a	YES
1_88252457_C/T	1:88252457	ENSMUSG00000079429	ENSMUST00000061013	missense_variant	3696	3473	1158	T/I	aCa/aTa	Mroh2a	YES
1_88255539_C/A	1:88255539	ENSMUSG00000079429	ENSMUST00000061013	missense_variant,splice_region_variant	4095	3872	1291	S/Y	tCc/tAc	Mroh2a
1_88256155_C/T	1:88256155	ENSMUSG00000079429	ENSMUST00000113130	missense_variant	4300	4088	1363	T/M	aCg/aTg	Mroh2a
1_88256155_C/T	1:88256155	ENSMUSG00000079429	ENSMUST00000061013	missense_variant	4335	4112	1371	T/M	aCg/aTg	Mroh2a
1_88256413_C/T	1:88256413	ENSMUSG00000079429	ENSMUST00000113130	missense_variant	4330	4118	1373	P/L	cCa/cTa	Mroh2a
1_88256413_C/T	1:88256413	ENSMUSG00000079429	ENSMUST00000061013	missense_variant	4365	4142	1381	P/L	cCa/cTa	Mroh2a
1_88257802_G/C	1:88257802	ENSMUSG00000079429	ENSMUST00000135948	missense_variant	45	45	15	E/D	gaG/gaC	Mroh2a
1_88257802_G/C	1:88257802	ENSMUSG00000079429	ENSMUST00000113130	missense_variant	4742	4530	1510	E/D	gaG/gaC	Mroh2a
1_88257802_G/C	1:88257802	ENSMUSG00000079429	ENSMUST00000061013	missense_variant	4777	4554	1518	E/D	gaG/gaC	Mroh2a
1_88259589_C/T	1:88259589	ENSMUSG00000079429	ENSMUST00000135948	missense_variant	397	397	133	R/C	Cgc/Tgc	Mroh2a	YES
1_88259589_C/T	1:88259589	ENSMUSG00000079429	ENSMUST00000113130	missense_variant	5100	4888	1630	R/C	Cgc/Tgc	Mroh2a	YES
1_88259589_C/T	1:88259589	ENSMUSG00000079429	ENSMUST00000061013	missense_variant	5135	4912	1638	R/C	Cgc/Tgc	Mroh2a	YES
1_88266241_G/T	1:88266241	ENSMUSG00000044783	ENSMUST00000065420	missense_variant	804	716	239	P/H	cCc/cAc	Hjurp
1_88266241_G/T	1:88266241	ENSMUSG00000044783	ENSMUST00000054674	missense_variant	1108	944	315	P/H	cCc/cAc	Hjurp
1_88266295_C/A	1:88266295	ENSMUSG00000044783	ENSMUST00000054674	missense_variant	1054	890	297	R/L	cGg/cTg	Hjurp	YES
1_88266296_G/A	1:88266296	ENSMUSG00000044783	ENSMUST00000065420	missense_variant	749	661	221	R/W	Cgg/Tgg	Hjurp	YES
1_88266296_G/A	1:88266296	ENSMUSG00000044783	ENSMUST00000054674	missense_variant	1053	889	297	R/W	Cgg/Tgg	Hjurp	YES
1_88266400_G/A	1:88266400	ENSMUSG00000044783	ENSMUST00000065420	missense_variant	645	557	186	P/L	cCa/cTa	Hjurp
1_88266400_G/A	1:88266400	ENSMUSG00000044783	ENSMUST00000054674	missense_variant	949	785	262	P/L	cCa/cTa	Hjurp
1_88266452_C/T	1:88266452	ENSMUSG00000044783	ENSMUST00000065420	missense_variant	593	505	169	D/N	Gat/Aat	Hjurp
1_88266452_C/T	1:88266452	ENSMUSG00000044783	ENSMUST00000054674	missense_variant	897	733	245	D/N	Gat/Aat	Hjurp
1_88277442_T/A	1:88277442	ENSMUSG00000044783	ENSMUST00000147393	missense_variant	65	28	10	R/W	Agg/Tgg	Hjurp
1_88277442_T/A	1:88277442	ENSMUSG00000044783	ENSMUST00000065420	missense_variant	116	28	10	R/W	Agg/Tgg	Hjurp
1_88277442_T/A	1:88277442	ENSMUSG00000044783	ENSMUST00000054674	missense_variant	192	28	10	R/W	Agg/Tgg	Hjurp
1_88326519_T/G	1:88326519	ENSMUSG00000036251	ENSMUST00000040210	missense_variant	501	463	155	F/V	Ttt/Gtt	Trpm8	YES
1_88326519_T/G	1:88326519	ENSMUSG00000036251	ENSMUST00000171176	missense_variant	520	463	155	F/V	Ttt/Gtt	Trpm8	YES
1_88326519_T/G	1:88326519	ENSMUSG00000036251	ENSMUST00000113114	missense_variant	909	463	155	F/V	Ttt/Gtt	Trpm8	YES
1_88326540_C/T	1:88326540	ENSMUSG00000036251	ENSMUST00000040210	missense_variant	522	484	162	R/C	Cgc/Tgc	Trpm8	YES
1_88326540_C/T	1:88326540	ENSMUSG00000036251	ENSMUST00000171176	missense_variant	541	484	162	R/C	Cgc/Tgc	Trpm8	YES
1_88326540_C/T	1:88326540	ENSMUSG00000036251	ENSMUST00000113114	missense_variant	930	484	162	R/C	Cgc/Tgc	Trpm8	YES
1_88412252_C/T	1:88412252	ENSMUSG00000026295	ENSMUST00000027518	missense_variant,splice_region_variant	503	314	105	P/L	cCa/cTa	Spp2	YES
1_89968563_C/T	1:89968563	ENSMUSG00000067081	ENSMUST00000086882	missense_variant	754	754	252	G/S	Ggc/Agc	Asb18
1_89992982_A/T	1:89992982	ENSMUSG00000067081	ENSMUST00000086882	missense_variant	572	572	191	L/Q	cTa/cAa	Asb18
1_89992982_A/T	1:89992982	ENSMUSG00000067081	ENSMUST00000154228	missense_variant,NMD_transcript_variant	449	449	150	L/Q	cTa/cAa	Asb18
1_90014501_G/A	1:90014501	ENSMUSG00000067081	ENSMUST00000086882	missense_variant	77	77	26	T/I	aCt/aTt	Asb18	YES
1_90014501_G/A	1:90014501	ENSMUSG00000067081	ENSMUST00000097656	missense_variant	166	77	26	T/I	aCt/aTt	Asb18	YES
1_90014501_G/A	1:90014501	ENSMUSG00000067081	ENSMUST00000154228	missense_variant,NMD_transcript_variant	77	77	26	T/I	aCt/aTt	Asb18	YES
1_90014532_T/C	1:90014532	ENSMUSG00000067081	ENSMUST00000086882	missense_variant	46	46	16	I/V	Ata/Gta	Asb18
1_90811427_C/T	1:90811427	ENSMUSG00000048126	ENSMUST00000130846	missense_variant	3110	2899	967	V/M	Gtg/Atg	Col6a3
1_90828016_G/C	1:90828016	ENSMUSG00000048126	ENSMUST00000130846	missense_variant	761	550	184	L/V	Cta/Gta	Col6a3	YES
1_90928133_C/G	1:90928133	ENSMUSG00000026303	ENSMUST00000027528	missense_variant	454	261	87	F/L	ttC/ttG	Mlph	YES
1_91091606_C/A	1:91091606	ENSMUSG00000026305	ENSMUST00000189617	missense_variant	635	563	188	S/Y	tCc/tAc	Lrrfip1
1_91091606_C/A	1:91091606	ENSMUSG00000026305	ENSMUST00000097650	missense_variant	609	458	153	S/Y	tCc/tAc	Lrrfip1
1_91091606_C/A	1:91091606	ENSMUSG00000026305	ENSMUST00000185531	missense_variant	614	593	198	S/Y	tCc/tAc	Lrrfip1
1_91091606_C/A	1:91091606	ENSMUSG00000026305	ENSMUST00000068167	missense_variant	672	458	153	S/Y	tCc/tAc	Lrrfip1
1_91112241_C/T	1:91112241	ENSMUSG00000026305	ENSMUST00000189617	missense_variant	1544	1472	491	T/M	aCg/aTg	Lrrfip1
1_91112241_C/T	1:91112241	ENSMUSG00000026305	ENSMUST00000097650	missense_variant	1518	1367	456	T/M	aCg/aTg	Lrrfip1
1_91112241_C/T	1:91112241	ENSMUSG00000026305	ENSMUST00000185531	missense_variant	1523	1502	501	T/M	aCg/aTg	Lrrfip1
1_91112241_C/T	1:91112241	ENSMUSG00000026305	ENSMUST00000068116	missense_variant	786	767	256	T/M	aCg/aTg	Lrrfip1
1_91112241_C/T	1:91112241	ENSMUSG00000026305	ENSMUST00000068167	missense_variant	1581	1367	456	T/M	aCg/aTg	Lrrfip1
1_91112241_C/T	1:91112241	ENSMUSG00000026305	ENSMUST00000097649	missense_variant	869	665	222	T/M	aCg/aTg	Lrrfip1
1_91115045_G/A	1:91115045	ENSMUSG00000026305	ENSMUST00000097649	missense_variant	1375	1171	391	E/K	Gaa/Aaa	Lrrfip1
1_91115078_G/A	1:91115078	ENSMUSG00000026305	ENSMUST00000097649	missense_variant	1408	1204	402	G/S	Ggc/Agc	Lrrfip1
1_91115186_G/A	1:91115186	ENSMUSG00000026305	ENSMUST00000097649	missense_variant	1516	1312	438	E/K	Gag/Aag	Lrrfip1
1_91115222_G/A	1:91115222	ENSMUSG00000026305	ENSMUST00000097649	missense_variant	1552	1348	450	G/R	Gga/Aga	Lrrfip1
1_91115352_C/T	1:91115352	ENSMUSG00000026305	ENSMUST00000097649	missense_variant	1682	1478	493	P/L	cCc/cTc	Lrrfip1
1_91115370_A/G	1:91115370	ENSMUSG00000026305	ENSMUST00000097649	missense_variant	1700	1496	499	Q/R	cAg/cGg	Lrrfip1
1_91115393_A/G	1:91115393	ENSMUSG00000026305	ENSMUST00000097649	missense_variant	1723	1519	507	N/D	Aat/Gat	Lrrfip1
1_91115633_G/A	1:91115633	ENSMUSG00000026305	ENSMUST00000097649	missense_variant	1963	1759	587	D/N	Gac/Aac	Lrrfip1	YES
1_91115900_G/C	1:91115900	ENSMUSG00000026305	ENSMUST00000097649	missense_variant	2230	2026	676	E/Q	Gag/Cag	Lrrfip1
1_91115920_A/T	1:91115920	ENSMUSG00000026305	ENSMUST00000097649	missense_variant	2250	2046	682	Q/H	caA/caT	Lrrfip1
1_91152360_A/C	1:91152360	ENSMUSG00000070732	ENSMUST00000188818	missense_variant	265	167	56	N/T	aAt/aCt	Rbm44
1_91152510_T/C	1:91152510	ENSMUSG00000070732	ENSMUST00000188818	missense_variant	415	317	106	V/A	gTa/gCa	Rbm44
1_91153274_G/C	1:91153274	ENSMUSG00000070732	ENSMUST00000094698	missense_variant	1268	1183	395	D/H	Gat/Cat	Rbm44	YES
1_91153385_G/C	1:91153385	ENSMUSG00000070732	ENSMUST00000094698	missense_variant	1379	1294	432	A/P	Gca/Cca	Rbm44
1_91153473_C/T	1:91153473	ENSMUSG00000070732	ENSMUST00000094698	missense_variant	1467	1382	461	T/I	aCa/aTa	Rbm44
1_91153945_T/C	1:91153945	ENSMUSG00000070732	ENSMUST00000094698	missense_variant	1706	1621	541	C/R	Tgt/Cgt	Rbm44
1_91153946_G/A	1:91153946	ENSMUSG00000070732	ENSMUST00000094698	missense_variant	1707	1622	541	C/Y	tGt/tAt	Rbm44	YES
1_91162437_A/G	1:91162437	ENSMUSG00000070732	ENSMUST00000094698	missense_variant	2256	2171	724	D/G	gAc/gGc	Rbm44
1_91164929_A/G	1:91164929	ENSMUSG00000070732	ENSMUST00000094698	missense_variant	2436	2351	784	E/G	gAa/gGa	Rbm44
1_91166834_C/T	1:91166834	ENSMUSG00000070732	ENSMUST00000094698	missense_variant	2607	2522	841	A/V	gCg/gTg	Rbm44	YES
1_91166899_G/A	1:91166899	ENSMUSG00000070732	ENSMUST00000094698	missense_variant	2672	2587	863	V/M	Gtg/Atg	Rbm44
1_91168739_C/G	1:91168739	ENSMUSG00000070732	ENSMUST00000094698	missense_variant	2904	2819	940	P/R	cCt/cGt	Rbm44	YES
1_91206416_C/T	1:91206416	ENSMUSG00000034353	ENSMUST00000165855	missense_variant	478	211	71	R/C	Cgc/Tgc	Ramp1	YES
1_91342568_C/T	1:91342568	ENSMUSG00000049515	ENSMUST00000176156	missense_variant	1096	1096	366	R/C	Cgt/Tgt	Espnl
1_91342568_C/T	1:91342568	ENSMUSG00000049515	ENSMUST00000088904	missense_variant	1286	1228	410	R/C	Cgt/Tgt	Espnl
1_91345291_C/A	1:91345291	ENSMUSG00000049515	ENSMUST00000176156	missense_variant	2240	2240	747	P/H	cCt/cAt	Espnl	YES
1_91345291_C/A	1:91345291	ENSMUSG00000049515	ENSMUST00000088904	missense_variant	2430	2372	791	P/H	cCt/cAt	Espnl	YES
1_91345458_G/A	1:91345458	ENSMUSG00000049515	ENSMUST00000088904	missense_variant	2597	2539	847	V/M	Gtg/Atg	Espnl
1_91345648_G/A	1:91345648	ENSMUSG00000049515	ENSMUST00000176156	missense_variant	2597	2597	866	G/D	gGt/gAt	Espnl	YES
1_91345648_G/A	1:91345648	ENSMUSG00000049515	ENSMUST00000088904	missense_variant	2787	2729	910	G/D	gGt/gAt	Espnl	YES
1_91354012_C/T	1:91354012	ENSMUSG00000026308	ENSMUST00000027533	missense_variant	527	334	112	R/C	Cgc/Tgc	Klhl30	YES
1_91374007_G/A	1:91374007	ENSMUSG00000026309	ENSMUST00000190747	missense_variant	484	484	162	L/F	Ctc/Ttc	Ilkap
1_91421497_G/T	1:91421497	ENSMUSG00000055866	ENSMUST00000069620	missense_variant	3321	3151	1051	L/I	Ctc/Atc	Per2	YES
1_91544216_A/G	1:91544216	ENSMUSG00000026311	ENSMUST00000188081	missense_variant	162	89	30	D/G	gAc/gGc	Asb1	YES
1_91544216_A/G	1:91544216	ENSMUSG00000026311	ENSMUST00000086843	missense_variant	382	113	38	D/G	gAc/gGc	Asb1	YES
1_91544216_A/G	1:91544216	ENSMUSG00000026311	ENSMUST00000188879	missense_variant	162	89	30	D/G	gAc/gGc	Asb1	YES
1_92480084_C/T	1:92480084	ENSMUSG00000067064	ENSMUST00000086837	missense_variant	536	536	179	C/Y	tGt/tAt	Olfr1416	YES
1_92480430_C/T	1:92480430	ENSMUSG00000067064	ENSMUST00000086837	missense_variant	190	190	64	G/R	Gga/Aga	Olfr1416	YES
1_92490882_C/T	1:92490882	ENSMUSG00000057464	ENSMUST00000071521	missense_variant	872	872	291	C/Y	tGc/tAc	Olfr1415	YES
1_92491218_C/T	1:92491218	ENSMUSG00000057464	ENSMUST00000071521	missense_variant	536	536	179	C/Y	tGt/tAt	Olfr1415	YES
1_92491408_C/A	1:92491408	ENSMUSG00000057464	ENSMUST00000071521	missense_variant	346	346	116	A/S	Gct/Tct	Olfr1415
1_92511855_G/T	1:92511855	ENSMUSG00000042849	ENSMUST00000189174	missense_variant	352	172	58	P/T	Ccc/Acc	Olfr1414	YES
1_92511855_G/T	1:92511855	ENSMUSG00000042849	ENSMUST00000188197	missense_variant	382	172	58	P/T	Ccc/Acc	Olfr1414	YES
1_92511855_G/T	1:92511855	ENSMUSG00000042849	ENSMUST00000062353	missense_variant	382	172	58	P/T	Ccc/Acc	Olfr1414	YES
1_92597394_C/T	1:92597394	ENSMUSG00000062497	ENSMUST00000190844	missense_variant	900	874	292	L/F	Ctc/Ttc	Olfr1411
1_92620609_G/T	1:92620609	ENSMUSG00000061616	ENSMUST00000081274	missense_variant	729	702	234	R/S	agG/agT	Olfr12	YES
1_92883887_G/A	1:92883887	ENSMUSG00000034212	ENSMUST00000112998	missense_variant	1872	1778	593	T/I	aCa/aTa	Ankmy1	YES
1_92883887_G/A	1:92883887	ENSMUSG00000034212	ENSMUST00000160548	missense_variant	1872	1778	593	T/I	aCa/aTa	Ankmy1	YES
1_92888708_A/G	1:92888708	ENSMUSG00000034212	ENSMUST00000112998	missense_variant	777	683	228	L/S	tTg/tCg	Ankmy1
1_92888708_A/G	1:92888708	ENSMUSG00000034212	ENSMUST00000160548	missense_variant	777	683	228	L/S	tTg/tCg	Ankmy1
1_92907403_A/G/C	1:92907403	ENSMUSG00000047067	ENSMUST00000060913	missense_variant	423	349	117	S/R	Agc/Cgc	Dusp28
1_92907403_A/G/C	1:92907403	ENSMUSG00000047067	ENSMUST00000060913	missense_variant	423	349	117	S/G	Agc/Ggc	Dusp28
1_92934968_C/T	1:92934968	ENSMUSG00000026270	ENSMUST00000117814	missense_variant	203	95	32	T/M	aCg/aTg	Capn10	YES
1_92934968_C/T	1:92934968	ENSMUSG00000026270	ENSMUST00000152983	missense_variant,NMD_transcript_variant	136	95	32	T/M	aCg/aTg	Capn10	YES
1_92934968_C/T	1:92934968	ENSMUSG00000026270	ENSMUST00000027488	missense_variant	593	95	32	T/M	aCg/aTg	Capn10	YES
1_92943881_T/C	1:92943881	ENSMUSG00000026270	ENSMUST00000187342	missense_variant,NMD_transcript_variant	402	403	135	S/P	Tcc/Ccc	Capn10
1_92982824_T/C	1:92982824	ENSMUSG00000026271	ENSMUST00000189697	missense_variant	513	257	86	V/A	gTc/gCc	Gpr35
1_92983294_A/C	1:92983294	ENSMUSG00000026271	ENSMUST00000169198	missense_variant	1117	727	243	N/H	Aac/Cac	Gpr35	YES
1_92983294_A/C	1:92983294	ENSMUSG00000026271	ENSMUST00000186298	missense_variant	897	727	243	N/H	Aac/Cac	Gpr35	YES
1_92983294_A/C	1:92983294	ENSMUSG00000026271	ENSMUST00000064480	missense_variant	839	727	243	N/H	Aac/Cac	Gpr35	YES
1_92983294_A/C	1:92983294	ENSMUSG00000026271	ENSMUST00000027489	missense_variant	311	79	27	N/H	Aac/Cac	Gpr35	YES
1_93019880_G/A	1:93019880	ENSMUSG00000014602	ENSMUST00000171556	missense_variant	4979	4835	1612	T/M	aCg/aTg	Kif1a	YES
1_93019880_G/A	1:93019880	ENSMUSG00000014602	ENSMUST00000086819	missense_variant	4862	4862	1621	T/M	aCg/aTg	Kif1a	YES
1_93019880_G/A	1:93019880	ENSMUSG00000014602	ENSMUST00000190723	missense_variant	5389	5141	1714	T/M	aCg/aTg	Kif1a	YES
1_93019880_G/A	1:93019880	ENSMUSG00000014602	ENSMUST00000112958	missense_variant	4990	4862	1621	T/M	aCg/aTg	Kif1a	YES
1_93019880_G/A	1:93019880	ENSMUSG00000014602	ENSMUST00000171796	missense_variant	4978	4859	1620	T/M	aCg/aTg	Kif1a	YES
1_93156091_G/A	1:93156091	ENSMUSG00000034159	ENSMUST00000043718	missense_variant	924	643	215	R/W	Cgg/Tgg	2310007B03Rik	YES
1_93156091_G/A	1:93156091	ENSMUSG00000034159	ENSMUST00000143419	missense_variant	933	643	215	R/W	Cgg/Tgg	2310007B03Rik	YES
1_93198617_G/A	1:93198617	ENSMUSG00000084989	ENSMUST00000138595	missense_variant	2380	2380	794	E/K	Gag/Aag	E030010N08Rik	YES
1_93201912_C/T	1:93201912	ENSMUSG00000084989	ENSMUST00000138595	missense_variant	2684	2684	895	A/V	gCg/gTg	E030010N08Rik
1_93212840_C/T	1:93212840	ENSMUSG00000084989	ENSMUST00000138595	missense_variant	3211	3211	1071	R/C	Cgt/Tgt	E030010N08Rik	YES
1_93213639_G/T	1:93213639	ENSMUSG00000084989	ENSMUST00000138595	missense_variant	3513	3513	1171	K/N	aaG/aaT	E030010N08Rik
1_93284435_G/A	1:93284435	ENSMUSG00000047793	ENSMUST00000163688	missense_variant	987	988	330	A/T	Gcc/Acc	Sned1	YES
1_93284435_G/A	1:93284435	ENSMUSG00000047793	ENSMUST00000062202	missense_variant	3506	3358	1120	A/T	Gcc/Acc	Sned1	YES
1_93290054_C/T	1:93290054	ENSMUSG00000047793	ENSMUST00000163688	missense_variant	1620	1621	541	P/S	Cct/Tct	Sned1
1_93290054_C/T	1:93290054	ENSMUSG00000047793	ENSMUST00000062202	missense_variant	4235	4087	1363	P/S	Cct/Tct	Sned1
1_93325529_T/C	1:93325529	ENSMUSG00000026274	ENSMUST00000027493	missense_variant	1448	1135	379	I/V	Atc/Gtc	Pask	YES
1_93437144_C/A	1:93437144	ENSMUSG00000034088	ENSMUST00000186164	missense_variant	437	400	134	D/Y	Gat/Tat	Hdlbp	YES
1_93437144_C/A	1:93437144	ENSMUSG00000034088	ENSMUST00000042498	missense_variant	609	400	134	D/Y	Gat/Tat	Hdlbp	YES
1_93437144_C/A	1:93437144	ENSMUSG00000034088	ENSMUST00000170883	missense_variant	591	400	134	D/Y	Gat/Tat	Hdlbp	YES
1_93437144_C/A	1:93437144	ENSMUSG00000034088	ENSMUST00000188988	missense_variant	606	400	134	D/Y	Gat/Tat	Hdlbp	YES
1_93437144_C/A	1:93437144	ENSMUSG00000034088	ENSMUST00000186787	missense_variant	646	400	134	D/Y	Gat/Tat	Hdlbp	YES
1_93829235_A/C	1:93829235	ENSMUSG00000073609	ENSMUST00000097633	missense_variant	466	364	122	T/P	Acc/Ccc	D2hgdh	YES
1_93829235_A/C	1:93829235	ENSMUSG00000073609	ENSMUST00000112881	missense_variant	693	430	144	T/P	Acc/Ccc	D2hgdh	YES
1_93829818_G/C	1:93829818	ENSMUSG00000073609	ENSMUST00000188532	missense_variant	22	22	8	G/R	Ggc/Cgc	D2hgdh
1_93829818_G/C	1:93829818	ENSMUSG00000073609	ENSMUST00000097633	missense_variant	556	454	152	G/R	Ggc/Cgc	D2hgdh
1_93829818_G/C	1:93829818	ENSMUSG00000073609	ENSMUST00000112881	missense_variant	783	520	174	G/R	Ggc/Cgc	D2hgdh
1_93873609_C/G	1:93873609	ENSMUSG00000094651	ENSMUST00000094663	missense_variant	381	133	45	P/A	Ccg/Gcg	Gal3st2	YES
1_93873678_C/T	1:93873678	ENSMUSG00000094651	ENSMUST00000094663	missense_variant	450	202	68	R/C	Cgc/Tgc	Gal3st2	YES
1_93873678_C/T	1:93873678	ENSMUSG00000094651	ENSMUST00000187896	missense_variant	221	55	19	R/C	Cgc/Tgc	Gal3st2	YES
1_93938658_G/T	1:93938658	ENSMUSG00000093805	ENSMUST00000177958	missense_variant	80	80	27	G/V	gGt/gTt	Gm9994	YES
1_93938658_G/T	1:93938658	ENSMUSG00000093805	ENSMUST00000178757	missense_variant	200	74	25	G/V	gGt/gTt	Gm9994	YES
1_93939759_C/G	1:93939759	ENSMUSG00000093805	ENSMUST00000177958	missense_variant	133	133	45	P/A	Ccg/Gcg	Gm9994	YES
1_93939759_C/G	1:93939759	ENSMUSG00000093805	ENSMUST00000178757	missense_variant	253	127	43	P/A	Ccg/Gcg	Gm9994	YES
1_93939828_C/T	1:93939828	ENSMUSG00000093805	ENSMUST00000177958	missense_variant	202	202	68	R/C	Cgc/Tgc	Gm9994	YES
1_93939828_C/T	1:93939828	ENSMUSG00000093805	ENSMUST00000178757	missense_variant	322	196	66	R/C	Cgc/Tgc	Gm9994	YES
1_97125663_C/A	1:97125663	ENSMUSG00000026331	ENSMUST00000189547	missense_variant	639	512	171	G/V	gGa/gTa	Slco6c1
1_97125663_C/A	1:97125663	ENSMUSG00000026331	ENSMUST00000027569	missense_variant	544	512	171	G/V	gGa/gTa	Slco6c1
1_97713093_T/C	1:97713093	ENSMUSG00000040648	ENSMUST00000191556	missense_variant	57	59	20	H/R	cAc/cGc	Ppip5k2	YES
1_97840731_G/A	1:97840731	ENSMUSG00000026335	ENSMUST00000161567	missense_variant	1971	1673	558	P/L	cCa/cTa	Pam
1_97840731_G/A	1:97840731	ENSMUSG00000026335	ENSMUST00000058762	missense_variant	2430	1991	664	P/L	cCa/cTa	Pam
1_97840731_G/A	1:97840731	ENSMUSG00000026335	ENSMUST00000097625	missense_variant	2441	1991	664	P/L	cCa/cTa	Pam
1_98421419_C/G	1:98421419	ENSMUSG00000026336	ENSMUST00000162468	missense_variant,NMD_transcript_variant	293	214	72	L/V	Ctc/Gtc	Slco6d1
1_98421419_C/G	1:98421419	ENSMUSG00000026336	ENSMUST00000027575	missense_variant	296	214	72	L/V	Ctc/Gtc	Slco6d1
1_98421463_C/G	1:98421463	ENSMUSG00000026336	ENSMUST00000162468	missense_variant,NMD_transcript_variant	337	258	86	F/L	ttC/ttG	Slco6d1	YES
1_98421463_C/G	1:98421463	ENSMUSG00000026336	ENSMUST00000027575	missense_variant	340	258	86	F/L	ttC/ttG	Slco6d1	YES
1_98421463_C/G	1:98421463	ENSMUSG00000026336	ENSMUST00000160796	missense_variant	310	258	86	F/L	ttC/ttG	Slco6d1	YES
1_98480606_C/T	1:98480606	ENSMUSG00000026336	ENSMUST00000027575	missense_variant	1308	1226	409	P/L	cCg/cTg	Slco6d1
1_98480606_C/T	1:98480606	ENSMUSG00000026336	ENSMUST00000160796	missense_variant	1278	1226	409	P/L	cCg/cTg	Slco6d1
1_98496299_T/G	1:98496299	ENSMUSG00000026336	ENSMUST00000027575	missense_variant	1757	1675	559	F/V	Ttt/Gtt	Slco6d1	YES
1_98496299_T/G	1:98496299	ENSMUSG00000026336	ENSMUST00000160796	missense_variant	1727	1675	559	F/V	Ttt/Gtt	Slco6d1	YES
1_99967336_G/T	1:99967336	ENSMUSG00000067028	ENSMUST00000086738	missense_variant	332	332	111	S/I	aGc/aTc	Cntnap5b	YES
1_99967361_G/T	1:99967361	ENSMUSG00000067028	ENSMUST00000086738	missense_variant	357	357	119	Q/H	caG/caT	Cntnap5b	YES
1_99967374_G/T	1:99967374	ENSMUSG00000067028	ENSMUST00000086738	missense_variant	370	370	124	D/Y	Gac/Tac	Cntnap5b	YES
1_100076137_G/T	1:100076137	ENSMUSG00000067028	ENSMUST00000086738	missense_variant	841	841	281	A/S	Gca/Tca	Cntnap5b	YES
1_100076170_T/A	1:100076170	ENSMUSG00000067028	ENSMUST00000086738	missense_variant	874	874	292	F/I	Ttt/Att	Cntnap5b
1_100141406_A/T	1:100141406	ENSMUSG00000067028	ENSMUST00000086738	missense_variant	1292	1292	431	N/I	aAc/aTc	Cntnap5b	YES
1_100141406_A/T	1:100141406	ENSMUSG00000067028	ENSMUST00000188735	missense_variant	350	350	117	N/I	aAc/aTc	Cntnap5b	YES
1_100160134_C/G	1:100160134	ENSMUSG00000067028	ENSMUST00000086738	missense_variant	1421	1421	474	A/G	gCt/gGt	Cntnap5b	YES
1_100160134_C/G	1:100160134	ENSMUSG00000067028	ENSMUST00000188735	missense_variant	479	479	160	A/G	gCt/gGt	Cntnap5b	YES
1_100274554_C/G	1:100274554	ENSMUSG00000067028	ENSMUST00000086738	missense_variant	2067	2067	689	N/K	aaC/aaG	Cntnap5b
1_100274554_C/G	1:100274554	ENSMUSG00000067028	ENSMUST00000188735	missense_variant	1125	1125	375	N/K	aaC/aaG	Cntnap5b
1_100358713_G/A	1:100358713	ENSMUSG00000067028	ENSMUST00000086738	missense_variant	2134	2134	712	G/S	Ggt/Agt	Cntnap5b	YES
1_100358713_G/A	1:100358713	ENSMUSG00000067028	ENSMUST00000188735	missense_variant	1192	1192	398	G/S	Ggt/Agt	Cntnap5b	YES
1_100379227_G/A	1:100379227	ENSMUSG00000067028	ENSMUST00000086738	missense_variant	2668	2668	890	E/K	Gaa/Aaa	Cntnap5b	YES
1_100379227_G/A	1:100379227	ENSMUSG00000067028	ENSMUST00000188735	missense_variant	1555	1555	519	E/K	Gaa/Aaa	Cntnap5b	YES
1_100379233_C/T	1:100379233	ENSMUSG00000067028	ENSMUST00000086738	missense_variant	2674	2674	892	H/Y	Cat/Tat	Cntnap5b	YES
1_100379233_C/T	1:100379233	ENSMUSG00000067028	ENSMUST00000188735	missense_variant	1561	1561	521	H/Y	Cat/Tat	Cntnap5b	YES
1_100390560_C/A	1:100390560	ENSMUSG00000067028	ENSMUST00000086738	missense_variant	3044	3044	1015	A/D	gCt/gAt	Cntnap5b
1_100390560_C/A	1:100390560	ENSMUSG00000067028	ENSMUST00000188735	missense_variant	1931	1931	644	A/D	gCt/gAt	Cntnap5b
1_105588040_A/G	1:105588040	ENSMUSG00000056536	ENSMUST00000190811	missense_variant	2184	1799	600	L/S	tTg/tCg	Pign	YES
1_105588040_A/G	1:105588040	ENSMUSG00000056536	ENSMUST00000187537	missense_variant	2165	1799	600	L/S	tTg/tCg	Pign	YES
1_105588040_A/G	1:105588040	ENSMUSG00000056536	ENSMUST00000070699	missense_variant	1949	1799	600	L/S	tTg/tCg	Pign	YES
1_105588040_A/G	1:105588040	ENSMUSG00000056536	ENSMUST00000186485	missense_variant	2184	1799	600	L/S	tTg/tCg	Pign	YES
1_105648113_G/C	1:105648113	ENSMUSG00000056536	ENSMUST00000190811	missense_variant	1186	801	267	D/E	gaC/gaG	Pign
1_105648113_G/C	1:105648113	ENSMUSG00000056536	ENSMUST00000187537	missense_variant	1167	801	267	D/E	gaC/gaG	Pign
1_105648113_G/C	1:105648113	ENSMUSG00000056536	ENSMUST00000070699	missense_variant	951	801	267	D/E	gaC/gaG	Pign
1_105648113_G/C	1:105648113	ENSMUSG00000056536	ENSMUST00000186485	missense_variant	1186	801	267	D/E	gaC/gaG	Pign
1_105649319_A/G	1:105649319	ENSMUSG00000056536	ENSMUST00000190811	missense_variant	1023	638	213	I/T	aTa/aCa	Pign	YES
1_105649319_A/G	1:105649319	ENSMUSG00000056536	ENSMUST00000187537	missense_variant	1004	638	213	I/T	aTa/aCa	Pign	YES
1_105649319_A/G	1:105649319	ENSMUSG00000056536	ENSMUST00000070699	missense_variant	788	638	213	I/T	aTa/aCa	Pign	YES
1_105649319_A/G	1:105649319	ENSMUSG00000056536	ENSMUST00000186485	missense_variant	1023	638	213	I/T	aTa/aCa	Pign	YES
1_105813687_C/T	1:105813687	ENSMUSG00000026321	ENSMUST00000027559	missense_variant	357	323	108	T/M	aCg/aTg	Tnfrsf11a	YES
1_106949150_G/T/C	1:106949150	ENSMUSG00000059956	ENSMUST00000081277	missense_variant	329	195	65	K/N	aaG/aaT	Serpinb12
1_106949150_G/T/C	1:106949150	ENSMUSG00000059956	ENSMUST00000081277	missense_variant	329	195	65	K/N	aaG/aaC	Serpinb12
1_106949150_G/T/C	1:106949150	ENSMUSG00000059956	ENSMUST00000112724	missense_variant	263	195	65	K/N	aaG/aaT	Serpinb12
1_106949150_G/T/C	1:106949150	ENSMUSG00000059956	ENSMUST00000112724	missense_variant	263	195	65	K/N	aaG/aaC	Serpinb12
1_106956492_G/C	1:106956492	ENSMUSG00000059956	ENSMUST00000081277	missense_variant	1101	967	323	E/Q	Gaa/Caa	Serpinb12
1_106956492_G/C	1:106956492	ENSMUSG00000059956	ENSMUST00000112724	missense_variant	1035	967	323	E/Q	Gaa/Caa	Serpinb12
1_106998650_T/C	1:106998650	ENSMUSG00000048775	ENSMUST00000027564	missense_variant	617	554	185	L/P	cTg/cCg	Serpinb13	YES
1_107048588_T/G	1:107048588	ENSMUSG00000044594	ENSMUST00000112717	missense_variant	398	362	121	K/T	aAg/aCg	Serpinb3a	YES
1_107048588_T/G	1:107048588	ENSMUSG00000044594	ENSMUST00000027567	missense_variant	389	362	121	K/T	aAg/aCg	Serpinb3a	YES
1_107079243_G/A	1:107079243	ENSMUSG00000058017	ENSMUST00000023861	missense_variant	760	734	245	P/L	cCa/cTa	Serpinb3d	YES
1_107079686_T/A	1:107079686	ENSMUSG00000058017	ENSMUST00000023861	missense_variant	595	569	190	K/M	aAg/aTg	Serpinb3d	YES
1_107155557_T/A	1:107155557	ENSMUSG00000073602	ENSMUST00000166100	missense_variant	674	614	205	K/I	aAa/aTa	Serpinb3b	YES
1_107155557_T/A	1:107155557	ENSMUSG00000073602	ENSMUST00000086694	missense_variant	674	614	205	K/I	aAa/aTa	Serpinb3b	YES
1_107157756_A/C	1:107157756	ENSMUSG00000073602	ENSMUST00000166100	missense_variant	314	254	85	L/R	cTt/cGt	Serpinb3b
1_107157756_A/C	1:107157756	ENSMUSG00000073602	ENSMUST00000086694	missense_variant	314	254	85	L/R	cTt/cGt	Serpinb3b
1_107159672_C/T	1:107159672	ENSMUSG00000073602	ENSMUST00000166100	missense_variant	166	106	36	A/T	Gca/Aca	Serpinb3b	YES
1_107159672_C/T	1:107159672	ENSMUSG00000073602	ENSMUST00000086694	missense_variant	166	106	36	A/T	Gca/Aca	Serpinb3b	YES
1_107271672_T/A	1:107271672	ENSMUSG00000073601	ENSMUST00000027565	missense_variant	1188	1118	373	K/M	aAg/aTg	Serpinb3c	YES
1_107271925_T/C	1:107271925	ENSMUSG00000073601	ENSMUST00000027565	missense_variant	935	865	289	K/E	Aag/Gag	Serpinb3c	YES
1_107273084_T/G	1:107273084	ENSMUSG00000073601	ENSMUST00000027565	missense_variant,splice_region_variant	672	602	201	K/T	aAg/aCg	Serpinb3c	YES
1_107273171_A/G	1:107273171	ENSMUSG00000073601	ENSMUST00000027565	missense_variant	585	515	172	V/A	gTt/gCt	Serpinb3c
1_107274132_C/G	1:107274132	ENSMUSG00000073601	ENSMUST00000027565	missense_variant	496	426	142	K/N	aaG/aaC	Serpinb3c	YES
1_107275021_T/C	1:107275021	ENSMUSG00000073601	ENSMUST00000027565	missense_variant	326	256	86	I/V	Ata/Gta	Serpinb3c
1_107276909_C/T	1:107276909	ENSMUSG00000073601	ENSMUST00000027565	missense_variant	176	106	36	A/T	Gca/Aca	Serpinb3c	YES
1_107276926_G/A	1:107276926	ENSMUSG00000073601	ENSMUST00000027565	missense_variant	159	89	30	P/L	cCg/cTg	Serpinb3c	YES
1_107372162_A/C	1:107372162	ENSMUSG00000026327	ENSMUST00000027566	missense_variant	686	237	79	Q/H	caA/caC	Serpinb11
1_107515635_G/A	1:107515635	ENSMUSG00000062345	ENSMUST00000064916	missense_variant	260	163	55	A/T	Gcc/Acc	Serpinb2
1_107515635_G/A	1:107515635	ENSMUSG00000062345	ENSMUST00000009356	missense_variant	228	163	55	A/T	Gcc/Acc	Serpinb2
1_107532494_G/C	1:107532494	ENSMUSG00000092572	ENSMUST00000194951	missense_variant	124	124	42	V/L	Gta/Cta	Serpinb10
1_107532495_T/C	1:107532495	ENSMUSG00000092572	ENSMUST00000194951	missense_variant	125	125	42	V/A	gTa/gCa	Serpinb10
1_107546818_G/A	1:107546818	ENSMUSG00000092572	ENSMUST00000182198	missense_variant	861	709	237	V/I	Gtt/Att	Serpinb10
1_107546818_G/A	1:107546818	ENSMUSG00000092572	ENSMUST00000194951	missense_variant	940	940	314	V/I	Gtt/Att	Serpinb10
1_107546818_G/A	1:107546818	ENSMUSG00000102843	ENSMUST00000191955	missense_variant	709	709	237	V/I	Gtt/Att	Serpinb10
1_107602833_G/A	1:107602833	ENSMUSG00000026315	ENSMUST00000000514	missense_variant	632	340	114	A/T	Gct/Act	Serpinb8
1_107602833_G/A	1:107602833	ENSMUSG00000026315	ENSMUST00000112706	missense_variant	637	340	114	A/T	Gct/Act	Serpinb8
1_110085158_C/A	1:110085158	ENSMUSG00000026312	ENSMUST00000172005	missense_variant	1569	1220	407	S/Y	tCc/tAc	Cdh7	YES
1_110085158_C/A	1:110085158	ENSMUSG00000026312	ENSMUST00000027542	missense_variant	1418	1220	407	S/Y	tCc/tAc	Cdh7	YES
1_110085158_C/A	1:110085158	ENSMUSG00000026312	ENSMUST00000112701	missense_variant	2005	1220	407	S/Y	tCc/tAc	Cdh7	YES
1_110889753_G/A	1:110889753	ENSMUSG00000047216	ENSMUST00000094626	missense_variant	2487	2258	753	P/L	cCt/cTt	Cdh19	YES
1_110893209_T/C	1:110893209	ENSMUSG00000047216	ENSMUST00000094626	missense_variant	2027	1798	600	M/V	Atg/Gtg	Cdh19
1_110893384_C/A	1:110893384	ENSMUSG00000047216	ENSMUST00000094626	missense_variant	1852	1623	541	E/D	gaG/gaT	Cdh19
1_111859677_G/A	1:111859677	ENSMUSG00000038702	ENSMUST00000035462	missense_variant	4788	3127	1043	L/F	Ctt/Ttt	Dsel
1_115915154_G/T	1:115915154	ENSMUSG00000070695	ENSMUST00000043725	missense_variant	582	201	67	W/C	tgG/tgT	Cntnap5a	YES
1_115915197_C/A	1:115915197	ENSMUSG00000070695	ENSMUST00000043725	missense_variant	625	244	82	L/M	Ctg/Atg	Cntnap5a	YES
1_115915200_C/G	1:115915200	ENSMUSG00000070695	ENSMUST00000043725	missense_variant	628	247	83	Q/E	Caa/Gaa	Cntnap5a	YES
1_116412087_A/G	1:116412087	ENSMUSG00000070695	ENSMUST00000043725	missense_variant,splice_region_variant	2456	2075	692	D/G	gAt/gGt	Cntnap5a
1_116442265_G/A	1:116442265	ENSMUSG00000070695	ENSMUST00000043725	missense_variant	2992	2611	871	D/N	Gac/Aac	Cntnap5a
1_116455143_C/T	1:116455143	ENSMUSG00000070695	ENSMUST00000043725	missense_variant	3521	3140	1047	T/I	aCa/aTa	Cntnap5a
1_116803987_T/A	1:116803987	ENSMUSG00000094429	ENSMUST00000179777	missense_variant	232	22	8	L/M	Ttg/Atg	Gm19965	YES
1_116804645_G/T	1:116804645	ENSMUSG00000094429	ENSMUST00000179777	missense_variant	427	217	73	D/Y	Gat/Tat	Gm19965
1_116821654_C/A	1:116821654	ENSMUSG00000094429	ENSMUST00000179777	missense_variant	1274	1064	355	S/Y	tCt/tAt	Gm19965	YES
1_116822089_G/T	1:116822089	ENSMUSG00000094429	ENSMUST00000179777	missense_variant	1709	1499	500	R/I	aGa/aTa	Gm19965
1_116822265_A/G/T	1:116822265	ENSMUSG00000094429	ENSMUST00000179777	missense_variant	1885	1675	559	T/S	Aca/Tca	Gm19965
1_116822265_A/G/T	1:116822265	ENSMUSG00000094429	ENSMUST00000179777	missense_variant	1885	1675	559	T/A	Aca/Gca	Gm19965
1_116822277_C/T	1:116822277	ENSMUSG00000094429	ENSMUST00000179777	missense_variant	1897	1687	563	P/S	Cct/Tct	Gm19965
1_116822596_T/G	1:116822596	ENSMUSG00000094429	ENSMUST00000179777	missense_variant	2216	2006	669	I/S	aTc/aGc	Gm19965	YES
1_116822631_T/G	1:116822631	ENSMUSG00000094429	ENSMUST00000179777	missense_variant	2251	2041	681	C/G	Tgt/Ggt	Gm19965
1_117605645_A/G	1:117605645	ENSMUSG00000101373	ENSMUST00000186652	missense_variant	415	35	12	D/G	gAt/gGt	Zfp813	YES
1_117605659_T/C	1:117605659	ENSMUSG00000101373	ENSMUST00000186652	missense_variant	429	49	17	F/L	Ttc/Ctc	Zfp813	YES
1_117605662_T/G	1:117605662	ENSMUSG00000101373	ENSMUST00000186652	missense_variant	432	52	18	S/A	Tct/Gct	Zfp813	YES
1_117625509_G/T	1:117625509	ENSMUSG00000101373	ENSMUST00000186652	missense_variant	601	221	74	G/V	gGg/gTg	Zfp813
1_117625562_C/G	1:117625562	ENSMUSG00000101373	ENSMUST00000186652	missense_variant	654	274	92	L/V	Ctt/Gtt	Zfp813
1_117625655_C/A	1:117625655	ENSMUSG00000101373	ENSMUST00000186652	missense_variant	747	367	123	H/N	Cac/Aac	Zfp813	YES
1_117625749_T/C	1:117625749	ENSMUSG00000101373	ENSMUST00000186652	missense_variant	841	461	154	L/S	tTa/tCa	Zfp813	YES
1_117625757_G/A	1:117625757	ENSMUSG00000101373	ENSMUST00000186652	missense_variant	849	469	157	G/R	Gga/Aga	Zfp813	YES
1_117625910_C/T	1:117625910	ENSMUSG00000101373	ENSMUST00000186652	missense_variant	1002	622	208	H/Y	Cac/Tac	Zfp813
1_117625914_G/T	1:117625914	ENSMUSG00000101373	ENSMUST00000186652	missense_variant	1006	626	209	R/I	aGa/aTa	Zfp813
1_117625949_G/A	1:117625949	ENSMUSG00000101373	ENSMUST00000186652	missense_variant	1041	661	221	E/K	Gaa/Aaa	Zfp813	YES
1_117626247_A/T	1:117626247	ENSMUSG00000101373	ENSMUST00000186652	missense_variant	1339	959	320	H/L	cAc/cTc	Zfp813
1_117626506_A/C	1:117626506	ENSMUSG00000101373	ENSMUST00000186652	missense_variant	1598	1218	406	L/F	ttA/ttC	Zfp813
1_117626589_A/T	1:117626589	ENSMUSG00000101373	ENSMUST00000186652	missense_variant	1681	1301	434	Y/F	tAt/tTt	Zfp813	YES
1_117626841_T/C	1:117626841	ENSMUSG00000101373	ENSMUST00000186652	missense_variant	1933	1553	518	L/S	tTa/tCa	Zfp813
1_117626849_G/A	1:117626849	ENSMUSG00000101373	ENSMUST00000186652	missense_variant	1941	1561	521	G/R	Gga/Aga	Zfp813	YES
1_117727422_C/T	1:117727422	ENSMUSG00000100265	ENSMUST00000186341	missense_variant	654	370	124	H/Y	Cac/Tac	Gm28363
1_117782982_G/T	1:117782982	ENSMUSG00000101303	ENSMUST00000188801	missense_variant	401	117	39	E/D	gaG/gaT	B020011L13Rik	YES
1_117783004_G/A	1:117783004	ENSMUSG00000101303	ENSMUST00000188801	missense_variant	423	139	47	V/M	Gtg/Atg	B020011L13Rik	YES
1_117801116_T/C	1:117801116	ENSMUSG00000101303	ENSMUST00000188801	missense_variant	636	352	118	S/P	Tca/Cca	B020011L13Rik	YES
1_117801252_G/A	1:117801252	ENSMUSG00000101303	ENSMUST00000188801	missense_variant	772	488	163	C/Y	tGt/tAt	B020011L13Rik	YES
1_117853554_C/A	1:117853554	ENSMUSG00000100305	ENSMUST00000187455	missense_variant	549	274	92	L/I	Ctt/Att	Gm28360	YES
1_117853638_G/A	1:117853638	ENSMUSG00000100305	ENSMUST00000187455	missense_variant	633	358	120	V/I	Gtt/Att	Gm28360	YES
1_117929763_G/C	1:117929763	ENSMUSG00000101415	ENSMUST00000191265	missense_variant	330	46	16	E/Q	Gag/Cag	Gm28168	YES
1_117929769_T/G	1:117929769	ENSMUSG00000101415	ENSMUST00000191265	missense_variant	336	52	18	S/A	Tct/Gct	Gm28168	YES
1_117929823_G/A	1:117929823	ENSMUSG00000101415	ENSMUST00000191265	missense_variant	390	106	36	V/I	Gtc/Atc	Gm28168	YES
1_117929853_T/A	1:117929853	ENSMUSG00000101415	ENSMUST00000191265	missense_variant	420	136	46	S/T	Tct/Act	Gm28168	YES
1_117929854_C/T	1:117929854	ENSMUSG00000101415	ENSMUST00000191265	missense_variant	421	137	46	S/F	tCt/tTt	Gm28168	YES
1_117947896_C/T	1:117947896	ENSMUSG00000101415	ENSMUST00000191265	missense_variant	538	254	85	S/F	tCt/tTt	Gm28168	YES
1_117947952_C/T	1:117947952	ENSMUSG00000101415	ENSMUST00000191265	missense_variant	594	310	104	P/S	Cct/Tct	Gm28168	YES
1_117948121_C/T	1:117948121	ENSMUSG00000101415	ENSMUST00000191265	missense_variant	763	479	160	P/L	cCt/cTt	Gm28168
1_117985770_C/A	1:117985770	ENSMUSG00000100617	ENSMUST00000185381	missense_variant	680	381	127	H/Q	caC/caA	Gm7145	YES
1_117985855_C/G	1:117985855	ENSMUSG00000100617	ENSMUST00000185381	missense_variant	765	466	156	H/D	Cac/Gac	Gm7145	YES
1_117986041_T/G	1:117986041	ENSMUSG00000100617	ENSMUST00000185381	missense_variant	951	652	218	Y/D	Tac/Gac	Gm7145
1_117986213_A/G	1:117986213	ENSMUSG00000100617	ENSMUST00000185381	missense_variant	1123	824	275	K/R	aAa/aGa	Gm7145	YES
1_117986243_C/T	1:117986243	ENSMUSG00000100617	ENSMUST00000185381	missense_variant	1153	854	285	S/F	tCt/tTt	Gm7145
1_117986348_C/T	1:117986348	ENSMUSG00000100617	ENSMUST00000185381	missense_variant	1258	959	320	A/V	gCt/gTt	Gm7145
1_117986443_C/A	1:117986443	ENSMUSG00000100617	ENSMUST00000185381	missense_variant	1353	1054	352	Q/K	Cag/Aag	Gm7145	YES
1_118178327_G/C	1:118178327	ENSMUSG00000102030	ENSMUST00000186264	missense_variant	330	46	16	E/Q	Gag/Cag	Gm29106	YES
1_118198883_G/T	1:118198883	ENSMUSG00000102030	ENSMUST00000186264	missense_variant	588	304	102	D/Y	Gac/Tac	Gm29106	YES
1_118198958_C/T	1:118198958	ENSMUSG00000102030	ENSMUST00000186264	missense_variant	663	379	127	H/Y	Cat/Tat	Gm29106	YES
1_118198959_A/G	1:118198959	ENSMUSG00000102030	ENSMUST00000186264	missense_variant	664	380	127	H/R	cAt/cGt	Gm29106	YES
1_118198967_T/C	1:118198967	ENSMUSG00000102030	ENSMUST00000186264	missense_variant	672	388	130	Y/H	Tac/Cac	Gm29106
1_118199048_G/A	1:118199048	ENSMUSG00000102030	ENSMUST00000186264	missense_variant	753	469	157	G/R	Gga/Aga	Gm29106	YES
1_118199137_A/C	1:118199137	ENSMUSG00000102030	ENSMUST00000186264	missense_variant	842	558	186	E/D	gaA/gaC	Gm29106	YES
1_118199384_G/A	1:118199384	ENSMUSG00000102030	ENSMUST00000186264	missense_variant	1089	805	269	G/R	Gga/Aga	Gm29106	YES
1_118199498_G/A	1:118199498	ENSMUSG00000102030	ENSMUST00000186264	missense_variant	1203	919	307	E/K	Gag/Aag	Gm29106	YES
1_118199499_A/G/T	1:118199499	ENSMUSG00000102030	ENSMUST00000186264	missense_variant	1204	920	307	E/V	gAg/gTg	Gm29106	YES
1_118199919_A/C	1:118199919	ENSMUSG00000102030	ENSMUST00000186264	missense_variant	1624	1340	447	E/A	gAg/gCg	Gm29106	YES
1_118199924_T/C	1:118199924	ENSMUSG00000102030	ENSMUST00000186264	missense_variant	1629	1345	449	S/P	Tca/Cca	Gm29106
1_118199968_T/A	1:118199968	ENSMUSG00000102030	ENSMUST00000186264	missense_variant	1673	1389	463	H/Q	caT/caA	Gm29106	YES
1_118200065_C/T	1:118200065	ENSMUSG00000102030	ENSMUST00000186264	missense_variant	1770	1486	496	P/S	Cct/Tct	Gm29106	YES
1_118200107_T/C	1:118200107	ENSMUSG00000102030	ENSMUST00000186264	missense_variant	1812	1528	510	S/P	Tca/Cca	Gm29106	YES
1_118200173_A/G	1:118200173	ENSMUSG00000102030	ENSMUST00000186264	missense_variant	1878	1594	532	K/E	Aaa/Gaa	Gm29106	YES
1_118200228_A/G	1:118200228	ENSMUSG00000102030	ENSMUST00000186264	missense_variant	1933	1649	550	D/G	gAc/gGc	Gm29106	YES
1_118200281_G/A	1:118200281	ENSMUSG00000102030	ENSMUST00000186264	missense_variant	1986	1702	568	V/I	Gtt/Att	Gm29106	YES
1_118200300_T/A	1:118200300	ENSMUSG00000102030	ENSMUST00000186264	missense_variant	2005	1721	574	F/Y	tTt/tAt	Gm29106	YES
1_118200396_A/G	1:118200396	ENSMUSG00000102030	ENSMUST00000186264	missense_variant	2101	1817	606	D/G	gAc/gGc	Gm29106
1_118329373_A/G	1:118329373	ENSMUSG00000026377	ENSMUST00000027626	missense_variant	433	379	127	K/E	Aaa/Gaa	Nifk
1_118329373_A/G	1:118329373	ENSMUSG00000026377	ENSMUST00000112688	missense_variant	274	235	79	K/E	Aaa/Gaa	Nifk
1_118662053_G/A	1:118662053	ENSMUSG00000026380	ENSMUST00000027629	missense_variant	937	842	281	S/N	aGc/aAc	Tfcp2l1	YES
1_118836954_T/G	1:118836954	ENSMUSG00000048402	ENSMUST00000062483	missense_variant	3815	3466	1156	N/H	Aac/Cac	Gli2	YES
1_119567803_T/G	1:119567803	ENSMUSG00000026383	ENSMUST00000052404	missense_variant	1937	1783	595	T/P	Aca/Cca	Epb4
1_119599041_G/A	1:119599041	ENSMUSG00000026383	ENSMUST00000163147	missense_variant	1474	1322	441	P/L	cCa/cTa	Epb4
1_119599041_G/A	1:119599041	ENSMUSG00000026383	ENSMUST00000052404	missense_variant	1452	1298	433	P/L	cCa/cTa	Epb4
1_119642614_G/T	1:119642614	ENSMUSG00000026383	ENSMUST00000163147	missense_variant	195	43	15	R/S	Cgc/Agc	Epb4	YES
1_119642614_G/T	1:119642614	ENSMUSG00000026383	ENSMUST00000052404	missense_variant	197	43	15	R/S	Cgc/Agc	Epb4	YES
1_119682518_C/T	1:119682518	ENSMUSG00000026384	ENSMUST00000064091	missense_variant	2828	2099	700	G/D	gGt/gAt	Ptpn4	YES
1_119706312_G/A	1:119706312	ENSMUSG00000026384	ENSMUST00000064091	missense_variant,splice_region_variant	1927	1198	400	R/W	Cgg/Tgg	Ptpn4	YES
1_119706312_G/A	1:119706312	ENSMUSG00000026384	ENSMUST00000163435	missense_variant,splice_region_variant	1661	1198	400	R/W	Cgg/Tgg	Ptpn4	YES
1_120056395_C/T	1:120056395	ENSMUSG00000026387	ENSMUST00000189037	missense_variant,splice_region_variant	1235	1012	338	R/C	Cgc/Tgc	Sctr	YES
1_120056395_C/T	1:120056395	ENSMUSG00000026387	ENSMUST00000072886	missense_variant,splice_region_variant	1420	1057	353	R/C	Cgc/Tgc	Sctr	YES
1_120063212_G/A	1:120063212	ENSMUSG00000026387	ENSMUST00000189037	missense_variant	1497	1274	425	G/D	gGc/gAc	Sctr
1_120063212_G/A	1:120063212	ENSMUSG00000026387	ENSMUST00000072886	missense_variant	1688	1325	442	G/D	gGc/gAc	Sctr
1_120068290_C/A	1:120068290	ENSMUSG00000050777	ENSMUST00000056089	missense_variant	398	56	19	R/L	cGg/cTg	Tmem37	YES
1_120119871_G/A	1:120119871	ENSMUSG00000026385	ENSMUST00000132118	missense_variant,NMD_transcript_variant	215	151	51	R/W	Cgg/Tgg	Dbi
1_120474678_G/A	1:120474678	ENSMUSG00000026390	ENSMUST00000027639	missense_variant	1785	1538	513	A/V	gCg/gTg	Marco	YES
1_120484838_T/A	1:120484838	ENSMUSG00000026390	ENSMUST00000027639	missense_variant	1180	933	311	Q/H	caA/caT	Marco
1_121319759_C/T	1:121319759	ENSMUSG00000003721	ENSMUST00000159085	missense_variant	305	82	28	V/M	Gtg/Atg	Insig2	YES
1_121319759_C/T	1:121319759	ENSMUSG00000003721	ENSMUST00000162582	missense_variant	289	82	28	V/M	Gtg/Atg	Insig2	YES
1_121319759_C/T	1:121319759	ENSMUSG00000003721	ENSMUST00000160968	missense_variant	240	82	28	V/M	Gtg/Atg	Insig2	YES
1_121319759_C/T	1:121319759	ENSMUSG00000003721	ENSMUST00000162790	missense_variant	200	82	28	V/M	Gtg/Atg	Insig2	YES
1_121319759_C/T	1:121319759	ENSMUSG00000003721	ENSMUST00000003818	missense_variant	548	82	28	V/M	Gtg/Atg	Insig2	YES
1_121319759_C/T	1:121319759	ENSMUSG00000003721	ENSMUST00000071064	missense_variant	312	82	28	V/M	Gtg/Atg	Insig2	YES
1_125872393_G/A	1:125872393	ENSMUSG00000026343	ENSMUST00000027581	missense_variant	1222	880	294	V/M	Gtg/Atg	Gpr39	YES
1_125977015_T/G	1:125977015	ENSMUSG00000049690	ENSMUST00000112583	missense_variant	5738	5362	1788	T/P	Act/Cct	Nckap5	YES
1_125977015_T/G	1:125977015	ENSMUSG00000049690	ENSMUST00000161954	missense_variant	5599	5158	1720	T/P	Act/Cct	Nckap5	YES
1_125977015_T/G	1:125977015	ENSMUSG00000049690	ENSMUST00000094610	missense_variant	513	466	156	T/P	Act/Cct	Nckap5	YES
1_125977015_T/G	1:125977015	ENSMUSG00000049690	ENSMUST00000057846	missense_variant	4966	4966	1656	T/P	Act/Cct	Nckap5	YES
1_126025560_G/A	1:126025560	ENSMUSG00000049690	ENSMUST00000112583	missense_variant	3834	3458	1153	T/M	aCg/aTg	Nckap5	YES
1_126025560_G/A	1:126025560	ENSMUSG00000049690	ENSMUST00000161954	missense_variant	3695	3254	1085	T/M	aCg/aTg	Nckap5	YES
1_126025560_G/A	1:126025560	ENSMUSG00000049690	ENSMUST00000057846	missense_variant	3062	3062	1021	T/M	aCg/aTg	Nckap5	YES
1_126027106_C/T	1:126027106	ENSMUSG00000049690	ENSMUST00000112583	missense_variant	2288	1912	638	V/I	Gtc/Atc	Nckap5
1_126027106_C/T	1:126027106	ENSMUSG00000049690	ENSMUST00000161954	missense_variant	2149	1708	570	V/I	Gtc/Atc	Nckap5
1_126027106_C/T	1:126027106	ENSMUSG00000049690	ENSMUST00000057846	missense_variant	1516	1516	506	V/I	Gtc/Atc	Nckap5
1_126027697_A/G	1:126027697	ENSMUSG00000049690	ENSMUST00000112583	missense_variant	1697	1321	441	Y/H	Tat/Cat	Nckap5	YES
1_126027697_A/G	1:126027697	ENSMUSG00000049690	ENSMUST00000161954	missense_variant	1558	1117	373	Y/H	Tat/Cat	Nckap5	YES
1_126027697_A/G	1:126027697	ENSMUSG00000049690	ENSMUST00000057846	missense_variant	925	925	309	Y/H	Tat/Cat	Nckap5	YES
1_126222748_T/G	1:126222748	ENSMUSG00000049690	ENSMUST00000112583	missense_variant	819	443	148	D/A	gAt/gCt	Nckap5
1_126222748_T/G	1:126222748	ENSMUSG00000049690	ENSMUST00000161954	missense_variant	680	239	80	D/A	gAt/gCt	Nckap5
1_126222748_T/G	1:126222748	ENSMUSG00000049690	ENSMUST00000057846	missense_variant	239	239	80	D/A	gAt/gCt	Nckap5
1_126222748_T/G	1:126222748	ENSMUSG00000049690	ENSMUST00000162877	missense_variant	495	239	80	D/A	gAt/gCt	Nckap5
1_126222748_T/G	1:126222748	ENSMUSG00000049690	ENSMUST00000094609	missense_variant	819	443	148	D/A	gAt/gCt	Nckap5
1_126222752_G/T	1:126222752	ENSMUSG00000049690	ENSMUST00000112583	missense_variant	815	439	147	P/T	Cct/Act	Nckap5
1_126222752_G/T	1:126222752	ENSMUSG00000049690	ENSMUST00000161954	missense_variant	676	235	79	P/T	Cct/Act	Nckap5
1_126222752_G/T	1:126222752	ENSMUSG00000049690	ENSMUST00000057846	missense_variant	235	235	79	P/T	Cct/Act	Nckap5
1_126222752_G/T	1:126222752	ENSMUSG00000049690	ENSMUST00000094609	missense_variant	815	439	147	P/T	Cct/Act	Nckap5
1_126258399_C/T	1:126258399	ENSMUSG00000049690	ENSMUST00000112583	missense_variant	797	421	141	A/T	Gcc/Acc	Nckap5
1_126258399_C/T	1:126258399	ENSMUSG00000049690	ENSMUST00000161954	missense_variant	658	217	73	A/T	Gcc/Acc	Nckap5
1_127446285_T/C	1:127446285	ENSMUSG00000036155	ENSMUST00000038361	missense_variant	2023	1421	474	V/A	gTg/gCg	Mgat5	YES
1_127446285_T/C	1:127446285	ENSMUSG00000036155	ENSMUST00000171405	missense_variant	1435	1421	474	V/A	gTg/gCg	Mgat5	YES
1_127495787_G/A	1:127495787	ENSMUSG00000026347	ENSMUST00000027585	missense_variant,NMD_transcript_variant	1204	737	246	A/V	gCa/gTa	Tmem163	YES
1_127495787_G/A	1:127495787	ENSMUSG00000026347	ENSMUST00000160616	missense_variant	1129	737	246	A/V	gCa/gTa	Tmem163	YES
1_127495787_G/A	1:127495787	ENSMUSG00000026347	ENSMUST00000185560	missense_variant	2656	737	246	A/V	gCa/gTa	Tmem163	YES
1_127677485_T/G/A	1:127677485	ENSMUSG00000026347	ENSMUST00000027585	missense_variant,NMD_transcript_variant	612	145	49	R/W	Agg/Tgg	Tmem163
1_127677485_T/G/A	1:127677485	ENSMUSG00000026347	ENSMUST00000160616	missense_variant	537	145	49	R/W	Agg/Tgg	Tmem163
1_127677485_T/G/A	1:127677485	ENSMUSG00000026347	ENSMUST00000185560	missense_variant	2064	145	49	R/W	Agg/Tgg	Tmem163
1_127822531_C/G	1:127822531	ENSMUSG00000051590	ENSMUST00000187653	missense_variant	2168	2137	713	D/H	Gat/Cat	Map3k19
1_127822531_C/G	1:127822531	ENSMUSG00000051590	ENSMUST00000061512	missense_variant	2501	2470	824	D/H	Gat/Cat	Map3k19
1_127823569_G/A	1:127823569	ENSMUSG00000051590	ENSMUST00000187653	missense_variant	1130	1099	367	L/F	Ctt/Ttt	Map3k19
1_127823569_G/A	1:127823569	ENSMUSG00000051590	ENSMUST00000061512	missense_variant	1463	1432	478	L/F	Ctt/Ttt	Map3k19
1_127823571_G/A	1:127823571	ENSMUSG00000051590	ENSMUST00000187653	missense_variant	1128	1097	366	P/L	cCg/cTg	Map3k19	YES
1_127823571_G/A	1:127823571	ENSMUSG00000051590	ENSMUST00000061512	missense_variant	1461	1430	477	P/L	cCg/cTg	Map3k19	YES
1_127830327_G/A	1:127830327	ENSMUSG00000051590	ENSMUST00000061512	missense_variant	534	503	168	S/F	tCt/tTt	Map3k19	YES
1_127903751_A/G	1:127903751	ENSMUSG00000036104	ENSMUST00000037649	missense_variant	601	562	188	T/A	Act/Gct	Rab3gap1
1_128193709_C/G	1:128193709	ENSMUSG00000056211	ENSMUST00000190056	missense_variant	949	949	317	Q/E	Cag/Gag	R3hdm1	YES
1_128193709_C/G	1:128193709	ENSMUSG00000056211	ENSMUST00000036288	missense_variant	2387	1978	660	Q/E	Cag/Gag	R3hdm1	YES
1_128269970_A/G	1:128269970	ENSMUSG00000026353	ENSMUST00000027592	missense_variant,splice_region_variant	1355	1046	349	Q/R	cAg/cGg	Ubxn4
1_128287650_G/A	1:128287650	ENSMUSG00000026354	ENSMUST00000073490	missense_variant	5203	5188	1730	P/S	Cct/Tct	Lct	YES
1_128300499_C/T	1:128300499	ENSMUSG00000026354	ENSMUST00000073490	missense_variant	3271	3256	1086	V/M	Gtg/Atg	Lct	YES
1_128307566_G/A	1:128307566	ENSMUSG00000026354	ENSMUST00000073490	missense_variant	1718	1703	568	A/V	gCt/gTt	Lct
1_128307876_A/T	1:128307876	ENSMUSG00000026354	ENSMUST00000073490	missense_variant	1408	1393	465	F/I	Ttc/Atc	Lct
1_128349307_G/C	1:128349307	ENSMUSG00000026355	ENSMUST00000190495	missense_variant	860	778	260	P/A	Cca/Gca	Mcm6	YES
1_129595988_T/G	1:129595988	ENSMUSG00000042581	ENSMUST00000040311	missense_variant	930	758	253	L/R	cTc/cGc	Thsd7b	YES
1_129595988_T/G	1:129595988	ENSMUSG00000042581	ENSMUST00000073527	missense_variant	1049	758	253	L/R	cTc/cGc	Thsd7b	YES
1_129595988_T/G	1:129595988	ENSMUSG00000042581	ENSMUST00000152305	missense_variant	873	527	176	L/R	cTc/cGc	Thsd7b	YES
1_129678088_C/T	1:129678088	ENSMUSG00000042581	ENSMUST00000040311	missense_variant	1737	1565	522	T/I	aCa/aTa	Thsd7b	YES
1_129758524_A/G	1:129758524	ENSMUSG00000042581	ENSMUST00000040311	missense_variant	1974	1802	601	D/G	gAc/gGc	Thsd7b	YES
1_129758524_A/G	1:129758524	ENSMUSG00000042581	ENSMUST00000073527	missense_variant	2093	1802	601	D/G	gAc/gGc	Thsd7b	YES
1_129776393_C/T	1:129776393	ENSMUSG00000042581	ENSMUST00000040311	missense_variant	2423	2251	751	R/W	Cgg/Tgg	Thsd7b	YES
1_129776393_C/T	1:129776393	ENSMUSG00000042581	ENSMUST00000073527	missense_variant	2542	2251	751	R/W	Cgg/Tgg	Thsd7b	YES
1_129921490_G/A	1:129921490	ENSMUSG00000042581	ENSMUST00000040311	missense_variant	3110	2938	980	D/N	Gac/Aac	Thsd7b	YES
1_129921490_G/A	1:129921490	ENSMUSG00000042581	ENSMUST00000073527	missense_variant	3229	2938	980	D/N	Gac/Aac	Thsd7b	YES
1_130116571_C/T	1:130116571	ENSMUSG00000042581	ENSMUST00000073527	missense_variant	3578	3287	1096	T/I	aCt/aTt	Thsd7b
1_130577088_G/A	1:130577088	ENSMUSG00000042554	ENSMUST00000142416	missense_variant	1463	1376	459	A/V	gCa/gTa	Zp3r
1_130577088_G/A	1:130577088	ENSMUSG00000042554	ENSMUST00000039862	missense_variant	1667	1571	524	A/V	gCa/gTa	Zp3r
1_130577088_G/A	1:130577088	ENSMUSG00000042554	ENSMUST00000128128	missense_variant	1551	1439	480	A/V	gCa/gTa	Zp3r
1_130577089_C/T	1:130577089	ENSMUSG00000042554	ENSMUST00000142416	missense_variant	1462	1375	459	A/T	Gca/Aca	Zp3r
1_130577089_C/T	1:130577089	ENSMUSG00000042554	ENSMUST00000039862	missense_variant	1666	1570	524	A/T	Gca/Aca	Zp3r
1_130577089_C/T	1:130577089	ENSMUSG00000042554	ENSMUST00000128128	missense_variant	1550	1438	480	A/T	Gca/Aca	Zp3r
1_130619365_C/T	1:130619365	ENSMUSG00000042554	ENSMUST00000039862	missense_variant	169	73	25	V/I	Gtt/Att	Zp3r	YES
1_130619424_G/A	1:130619424	ENSMUSG00000042554	ENSMUST00000142416	missense_variant	101	14	5	S/F	tCc/tTc	Zp3r
1_130619424_G/A	1:130619424	ENSMUSG00000042554	ENSMUST00000039862	missense_variant	110	14	5	S/F	tCc/tTc	Zp3r
1_130619424_G/A	1:130619424	ENSMUSG00000042554	ENSMUST00000128128	missense_variant	189	77	26	S/F	tCc/tTc	Zp3r
1_130743637_G/A	1:130743637	ENSMUSG00000042510	ENSMUST00000039323	missense_variant	1924	1595	532	R/Q	cGg/cAg	AA986860
1_130811580_A/G	1:130811580	ENSMUSG00000026415	ENSMUST00000112477	missense_variant	664	616	206	I/V	Att/Gtt	Fcamr
1_130811580_A/G	1:130811580	ENSMUSG00000026415	ENSMUST00000027670	missense_variant	496	448	150	I/V	Att/Gtt	Fcamr
1_130811646_C/A	1:130811646	ENSMUSG00000026415	ENSMUST00000112477	missense_variant	730	682	228	R/S	Cgc/Agc	Fcamr	YES
1_130811646_C/A	1:130811646	ENSMUSG00000026415	ENSMUST00000027670	missense_variant	562	514	172	R/S	Cgc/Agc	Fcamr	YES
1_130812714_C/T	1:130812714	ENSMUSG00000026415	ENSMUST00000112477	missense_variant	917	869	290	S/L	tCa/tTa	Fcamr	YES
1_130812714_C/T	1:130812714	ENSMUSG00000026415	ENSMUST00000027670	missense_variant	749	701	234	S/L	tCa/tTa	Fcamr	YES
1_130812906_C/T	1:130812906	ENSMUSG00000026415	ENSMUST00000112477	missense_variant	1109	1061	354	T/I	aCa/aTa	Fcamr	YES
1_130813068_C/A	1:130813068	ENSMUSG00000026415	ENSMUST00000112477	missense_variant	1271	1223	408	T/K	aCg/aAg	Fcamr
1_130813068_C/A	1:130813068	ENSMUSG00000026415	ENSMUST00000027670	missense_variant	1103	1055	352	T/K	aCg/aAg	Fcamr
1_130813077_C/T	1:130813077	ENSMUSG00000026415	ENSMUST00000112477	missense_variant	1280	1232	411	S/L	tCg/tTg	Fcamr
1_130813077_C/T	1:130813077	ENSMUSG00000026415	ENSMUST00000027670	missense_variant	1112	1064	355	S/L	tCg/tTg	Fcamr
1_130813263_C/T	1:130813263	ENSMUSG00000026415	ENSMUST00000112477	missense_variant	1466	1418	473	T/I	aCa/aTa	Fcamr
1_130813263_C/T	1:130813263	ENSMUSG00000026415	ENSMUST00000027670	missense_variant	1298	1250	417	T/I	aCa/aTa	Fcamr
1_130844668_A/C	1:130844668	ENSMUSG00000026417	ENSMUST00000133792	missense_variant	772	622	208	S/R	Agt/Cgt	Pigr
1_130844668_A/C	1:130844668	ENSMUSG00000026417	ENSMUST00000027675	missense_variant	802	622	208	S/R	Agt/Cgt	Pigr
1_130848630_G/A	1:130848630	ENSMUSG00000026417	ENSMUST00000027675	missense_variant,splice_region_variant	2081	1901	634	S/N	aGt/aAt	Pigr	YES
1_130876088_C/A	1:130876088	ENSMUSG00000042474	ENSMUST00000038829	missense_variant	819	628	210	L/M	Ctg/Atg	Faim3
1_130877859_G/A	1:130877859	ENSMUSG00000042474	ENSMUST00000038829	missense_variant	1020	829	277	V/I	Gtt/Att	Faim3	YES
1_130935939_C/A	1:130935939	ENSMUSG00000016524	ENSMUST00000187916	missense_variant	171	89	30	S/I	aGc/aTc	Il19
1_130935939_C/A	1:130935939	ENSMUSG00000016524	ENSMUST00000187410	missense_variant	426	314	105	S/I	aGc/aTc	Il19
1_130935939_C/A	1:130935939	ENSMUSG00000016524	ENSMUST00000016668	missense_variant	314	314	105	S/I	aGc/aTc	Il19
1_130935939_C/A	1:130935939	ENSMUSG00000016524	ENSMUST00000112465	missense_variant	373	314	105	S/I	aGc/aTc	Il19
1_130939220_T/G	1:130939220	ENSMUSG00000016524	ENSMUST00000187410	missense_variant	134	22	8	T/P	Acc/Ccc	Il19
1_130939220_T/G	1:130939220	ENSMUSG00000016524	ENSMUST00000016668	missense_variant	22	22	8	T/P	Acc/Ccc	Il19
1_130939220_T/G	1:130939220	ENSMUSG00000016524	ENSMUST00000112465	missense_variant	81	22	8	T/P	Acc/Ccc	Il19
1_131129716_C/A	1:131129716	ENSMUSG00000016526	ENSMUST00000016670	missense_variant	903	719	240	R/L	cGc/cTc	Dyrk3	YES
1_131599987_G/A	1:131599987	ENSMUSG00000026432	ENSMUST00000027690	missense_variant	749	247	83	V/M	Gtg/Atg	Avpr1b	YES
1_131599987_G/A	1:131599987	ENSMUSG00000026432	ENSMUST00000190410	missense_variant	265	247	83	V/M	Gtg/Atg	Avpr1b	YES
1_131600468_G/A	1:131600468	ENSMUSG00000026432	ENSMUST00000027690	missense_variant	1230	728	243	G/D	gGc/gAc	Avpr1b	YES
1_131609512_C/T	1:131609512	ENSMUSG00000026432	ENSMUST00000027690	missense_variant	1535	1033	345	R/C	Cgt/Tgt	Avpr1b	YES
1_131609537_G/T	1:131609537	ENSMUSG00000026432	ENSMUST00000027690	missense_variant	1560	1058	353	C/F	tGc/tTc	Avpr1b
1_131670709_G/A	1:131670709	ENSMUSG00000004552	ENSMUST00000073350	missense_variant	1061	689	230	S/N	aGt/aAt	Ctse	YES
1_131670709_G/A	1:131670709	ENSMUSG00000004552	ENSMUST00000112411	missense_variant	873	689	230	S/N	aGt/aAt	Ctse	YES
1_131674934_G/A	1:131674934	ENSMUSG00000004552	ENSMUST00000073350	missense_variant	1555	1183	395	A/T	Gca/Aca	Ctse
1_131674934_G/A	1:131674934	ENSMUSG00000004552	ENSMUST00000112411	missense_variant	1268	1084	362	A/T	Gca/Aca	Ctse
1_131797536_C/G	1:131797536	ENSMUSG00000042251	ENSMUST00000112393	missense_variant	156	119	40	P/R	cCt/cGt	Pm20d1
1_131797536_C/G	1:131797536	ENSMUSG00000042251	ENSMUST00000048660	missense_variant	139	119	40	P/R	cCt/cGt	Pm20d1
1_132067883_C/A	1:132067883	ENSMUSG00000059149	ENSMUST00000112365	missense_variant	83	10	4	D/Y	Gac/Tac	Mfsd4
1_132067883_C/A	1:132067883	ENSMUSG00000059149	ENSMUST00000112370	missense_variant	83	10	4	D/Y	Gac/Tac	Mfsd4
1_132067883_C/A	1:132067883	ENSMUSG00000059149	ENSMUST00000126927	missense_variant	29	10	4	D/Y	Gac/Tac	Mfsd4
1_132067883_C/A	1:132067883	ENSMUSG00000059149	ENSMUST00000144548	missense_variant	81	10	4	D/Y	Gac/Tac	Mfsd4
1_132067883_C/A	1:132067883	ENSMUSG00000059149	ENSMUST00000046658	missense_variant	51	10	4	D/Y	Gac/Tac	Mfsd4
1_132449439_G/C	1:132449439	ENSMUSG00000042046	ENSMUST00000188389	missense_variant	784	782	261	G/A	gGt/gCt	Dstyk
1_132449439_G/C	1:132449439	ENSMUSG00000042046	ENSMUST00000045110	missense_variant	833	782	261	G/A	gGt/gCt	Dstyk
1_132456936_G/A	1:132456936	ENSMUSG00000042046	ENSMUST00000188389	missense_variant	2169	2167	723	G/S	Ggc/Agc	Dstyk	YES
1_132456936_G/A	1:132456936	ENSMUSG00000042046	ENSMUST00000045110	missense_variant	2218	2167	723	G/S	Ggc/Agc	Dstyk	YES
1_132516052_T/C	1:132516052	ENSMUSG00000053024	ENSMUST00000188065	missense_variant,NMD_transcript_variant	1499	1500	500	I/M	atA/atG	Cntn2
1_132525385_C/T	1:132525385	ENSMUSG00000053024	ENSMUST00000086521	missense_variant	1470	1168	390	E/K	Gag/Aag	Cntn2	YES
1_132588112_G/A	1:132588112	ENSMUSG00000026442	ENSMUST00000094569	missense_variant	3267	2981	994	P/L	cCt/cTt	Nfasc
1_132608481_G/A	1:132608481	ENSMUSG00000026442	ENSMUST00000188307	missense_variant	1932	1715	572	T/M	aCg/aTg	Nfasc
1_132608481_G/A	1:132608481	ENSMUSG00000026442	ENSMUST00000186389	missense_variant	1675	1676	559	T/M	aCg/aTg	Nfasc
1_132608481_G/A	1:132608481	ENSMUSG00000026442	ENSMUST00000094569	missense_variant	2019	1733	578	T/M	aCg/aTg	Nfasc
1_132608481_G/A	1:132608481	ENSMUSG00000026442	ENSMUST00000163770	missense_variant	2058	1766	589	T/M	aCg/aTg	Nfasc
1_132608481_G/A	1:132608481	ENSMUSG00000026442	ENSMUST00000043189	missense_variant	2142	1715	572	T/M	aCg/aTg	Nfasc
1_132608481_G/A	1:132608481	ENSMUSG00000026442	ENSMUST00000187861	missense_variant	2240	1733	578	T/M	aCg/aTg	Nfasc
1_132611605_T/A	1:132611605	ENSMUSG00000026442	ENSMUST00000188307	missense_variant	1403	1186	396	S/C	Agc/Tgc	Nfasc	YES
1_132611605_T/A	1:132611605	ENSMUSG00000026442	ENSMUST00000186389	missense_variant	1146	1147	383	S/C	Agc/Tgc	Nfasc	YES
1_132611605_T/A	1:132611605	ENSMUSG00000026442	ENSMUST00000094569	missense_variant	1490	1204	402	S/C	Agc/Tgc	Nfasc	YES
1_132611605_T/A	1:132611605	ENSMUSG00000026442	ENSMUST00000163770	missense_variant	1529	1237	413	S/C	Agc/Tgc	Nfasc	YES
1_132611605_T/A	1:132611605	ENSMUSG00000026442	ENSMUST00000043189	missense_variant	1613	1186	396	S/C	Agc/Tgc	Nfasc	YES
1_132611605_T/A	1:132611605	ENSMUSG00000026442	ENSMUST00000187861	missense_variant	1711	1204	402	S/C	Agc/Tgc	Nfasc	YES
1_132992197_T/G	1:132992197	ENSMUSG00000054387	ENSMUST00000188090	missense_variant	1128	929	310	K/T	aAg/aCg	Mdm4	YES
1_132992197_T/G	1:132992197	ENSMUSG00000054387	ENSMUST00000067398	missense_variant	1071	932	311	K/T	aAg/aCg	Mdm4	YES
1_132992197_T/G	1:132992197	ENSMUSG00000054387	ENSMUST00000067429	missense_variant	1138	929	310	K/T	aAg/aCg	Mdm4	YES
1_133066610_A/T	1:133066610	ENSMUSG00000026447	ENSMUST00000153707	missense_variant	650	311	104	N/I	aAc/aTc	Pik3c2b
1_133131979_G/C	1:133131979	ENSMUSG00000046062	ENSMUST00000052529	missense_variant	837	233	78	W/S	tGg/tCg	Ppp1r15b	YES
1_133132357_T/C	1:133132357	ENSMUSG00000046062	ENSMUST00000052529	missense_variant	1215	611	204	V/A	gTt/gCt	Ppp1r15b
1_133132576_C/A	1:133132576	ENSMUSG00000046062	ENSMUST00000052529	missense_variant	1434	830	277	P/Q	cCg/cAg	Ppp1r15b
1_133272447_G/A	1:133272447	ENSMUSG00000041757	ENSMUST00000190186	missense_variant	231	232	78	D/N	Gat/Aat	Plekha6	YES
1_133272447_G/A	1:133272447	ENSMUSG00000041757	ENSMUST00000186917	missense_variant	917	823	275	D/N	Gat/Aat	Plekha6	YES
1_133272447_G/A	1:133272447	ENSMUSG00000041757	ENSMUST00000105082	missense_variant	963	823	275	D/N	Gat/Aat	Plekha6	YES
1_133272447_G/A	1:133272447	ENSMUSG00000041757	ENSMUST00000187285	missense_variant	1137	763	255	D/N	Gat/Aat	Plekha6	YES
1_133272447_G/A	1:133272447	ENSMUSG00000041757	ENSMUST00000038295	missense_variant	894	763	255	D/N	Gat/Aat	Plekha6	YES
1_133274256_G/A	1:133274256	ENSMUSG00000041757	ENSMUST00000190186	missense_variant	874	875	292	R/H	cGc/cAc	Plekha6	YES
1_133274256_G/A	1:133274256	ENSMUSG00000041757	ENSMUST00000186917	missense_variant	1560	1466	489	R/H	cGc/cAc	Plekha6	YES
1_133274256_G/A	1:133274256	ENSMUSG00000041757	ENSMUST00000105082	missense_variant	1606	1466	489	R/H	cGc/cAc	Plekha6	YES
1_133274256_G/A	1:133274256	ENSMUSG00000041757	ENSMUST00000187285	missense_variant	1780	1406	469	R/H	cGc/cAc	Plekha6	YES
1_133274256_G/A	1:133274256	ENSMUSG00000041757	ENSMUST00000038295	missense_variant	1537	1406	469	R/H	cGc/cAc	Plekha6	YES
1_133274256_G/A	1:133274256	ENSMUSG00000041757	ENSMUST00000187299	missense_variant	9	11	4	R/H	cGc/cAc	Plekha6	YES
1_133354839_C/T	1:133354839	ENSMUSG00000070645	ENSMUST00000094556	missense_variant	477	281	94	P/L	cCc/cTc	Ren1	YES
1_133355548_T/G	1:133355548	ENSMUSG00000070645	ENSMUST00000094556	missense_variant	617	421	141	S/A	Tcc/Gcc	Ren1	YES
1_133355549_C/A	1:133355549	ENSMUSG00000070645	ENSMUST00000094556	missense_variant	618	422	141	S/Y	tCc/tAc	Ren1	YES
1_133359077_G/C	1:133359077	ENSMUSG00000070645	ENSMUST00000094556	missense_variant	1139	943	315	E/Q	Gaa/Caa	Ren1	YES
1_133365765_G/T	1:133365765	ENSMUSG00000070644	ENSMUST00000135222	missense_variant	637	445	149	G/W	Ggg/Tgg	Etnk2	YES
1_133365765_G/T	1:133365765	ENSMUSG00000070644	ENSMUST00000129213	missense_variant	434	136	46	G/W	Ggg/Tgg	Etnk2	YES
1_133606462_G/A	1:133606462	ENSMUSG00000090553	ENSMUST00000164096	missense_variant	294	262	88	H/Y	Cac/Tac	Snrpe	YES
1_133621779_C/T	1:133621779	ENSMUSG00000102976	ENSMUST00000191896	missense_variant	2479	2143	715	A/T	Gct/Act	Zc3h11a
1_133621779_C/T	1:133621779	ENSMUSG00000102976	ENSMUST00000027736	missense_variant	2487	2143	715	A/T	Gct/Act	Zc3h11a
1_133637450_G/A	1:133637450	ENSMUSG00000102976	ENSMUST00000191896	missense_variant	1046	710	237	S/L	tCg/tTg	Zc3h11a	YES
1_133637450_G/A	1:133637450	ENSMUSG00000102976	ENSMUST00000027736	missense_variant	1054	710	237	S/L	tCg/tTg	Zc3h11a	YES
1_133637450_G/A	1:133637450	ENSMUSG00000102976	ENSMUST00000195669	missense_variant	339	341	114	S/L	tCg/tTg	Zc3h11a	YES
1_133740096_G/T	1:133740096	ENSMUSG00000026463	ENSMUST00000165602	missense_variant	675	209	70	P/H	cCt/cAt	Atp2b4	YES
1_133740096_G/T	1:133740096	ENSMUSG00000026463	ENSMUST00000048953	missense_variant	675	209	70	P/H	cCt/cAt	Atp2b4	YES
1_133740096_G/T	1:133740096	ENSMUSG00000026463	ENSMUST00000143567	missense_variant	1082	209	70	P/H	cCt/cAt	Atp2b4	YES
1_133740096_G/T	1:133740096	ENSMUSG00000026463	ENSMUST00000125659	missense_variant	609	209	70	P/H	cCt/cAt	Atp2b4	YES
1_133740096_G/T	1:133740096	ENSMUSG00000026463	ENSMUST00000112264	missense_variant	209	209	70	P/H	cCt/cAt	Atp2b4	YES
1_133903772_C/A	1:133903772	ENSMUSG00000010311	ENSMUST00000126123	missense_variant	363	365	122	S/I	aGc/aTc	Optc
1_133903772_C/A	1:133903772	ENSMUSG00000010311	ENSMUST00000124051	missense_variant	533	395	132	S/I	aGc/aTc	Optc
1_133903772_C/A	1:133903772	ENSMUSG00000010311	ENSMUST00000149380	missense_variant	487	395	132	S/I	aGc/aTc	Optc
1_133903772_C/A	1:133903772	ENSMUSG00000010311	ENSMUST00000153617	missense_variant	423	395	132	S/I	aGc/aTc	Optc
1_134143291_C/T	1:134143291	ENSMUSG00000026450	ENSMUST00000086475	missense_variant	209	107	36	T/M	aCg/aTg	Chit1
1_134143291_C/T	1:134143291	ENSMUSG00000026450	ENSMUST00000160060	missense_variant	335	107	36	T/M	aCg/aTg	Chit1
1_134143291_C/T	1:134143291	ENSMUSG00000026450	ENSMUST00000159963	missense_variant	335	107	36	T/M	aCg/aTg	Chit1
1_134184174_A/G	1:134184174	ENSMUSG00000064246	ENSMUST00000133701	missense_variant	624	116	39	E/G	gAa/gGa	Chil1
1_134184174_A/G	1:134184174	ENSMUSG00000064246	ENSMUST00000082060	missense_variant	435	335	112	E/G	gAa/gGa	Chil1
1_134184174_A/G	1:134184174	ENSMUSG00000064246	ENSMUST00000153856	missense_variant	435	311	104	E/G	gAa/gGa	Chil1
1_134184174_A/G	1:134184174	ENSMUSG00000064246	ENSMUST00000156873	missense_variant	386	305	102	E/G	gAa/gGa	Chil1
1_134184174_A/G	1:134184174	ENSMUSG00000064246	ENSMUST00000132873	missense_variant	371	116	39	E/G	gAa/gGa	Chil1
1_134185292_T/C	1:134185292	ENSMUSG00000064246	ENSMUST00000133701	missense_variant	774	266	89	L/P	cTg/cCg	Chil1	YES
1_134185292_T/C	1:134185292	ENSMUSG00000064246	ENSMUST00000082060	missense_variant	585	485	162	L/P	cTg/cCg	Chil1	YES
1_134185292_T/C	1:134185292	ENSMUSG00000064246	ENSMUST00000153856	missense_variant	585	461	154	L/P	cTg/cCg	Chil1	YES
1_134185292_T/C	1:134185292	ENSMUSG00000064246	ENSMUST00000156873	missense_variant	536	455	152	L/P	cTg/cCg	Chil1	YES
1_134185292_T/C	1:134185292	ENSMUSG00000064246	ENSMUST00000132873	missense_variant	521	266	89	L/P	cTg/cCg	Chil1	YES
1_134193676_C/A	1:134193676	ENSMUSG00000042451	ENSMUST00000191577	missense_variant	220	173	58	P/H	cCt/cAt	Mybph	YES
1_134193676_C/A	1:134193676	ENSMUSG00000042451	ENSMUST00000038445	missense_variant	229	173	58	P/H	cCt/cAt	Mybph	YES
1_134200134_A/T	1:134200134	ENSMUSG00000042451	ENSMUST00000191577	missense_variant,splice_region_variant	1480	1433	478	K/I	aAa/aTa	Mybph	YES
1_134200134_A/T	1:134200134	ENSMUSG00000042451	ENSMUST00000038445	missense_variant,splice_region_variant	1489	1433	478	K/I	aAa/aTa	Mybph	YES
1_134327437_G/A	1:134327437	ENSMUSG00000026458	ENSMUST00000189361	missense_variant	1084	679	227	R/C	Cgc/Tgc	Ppfia4	YES
1_134327437_G/A	1:134327437	ENSMUSG00000026458	ENSMUST00000168515	missense_variant	1084	679	227	R/C	Cgc/Tgc	Ppfia4	YES
1_134390152_G/A	1:134390152	ENSMUSG00000050526	ENSMUST00000162187	missense_variant	939	661	221	D/N	Gat/Aat	4933406M09Rik	YES
1_134410581_C/A	1:134410581	ENSMUSG00000026456	ENSMUST00000027726	missense_variant	992	734	245	S/Y	tCt/tAt	Cyb5r1
1_134410915_T/C	1:134410915	ENSMUSG00000026456	ENSMUST00000027726	missense_variant	1012	754	252	Y/H	Tac/Cac	Cyb5r1	YES
1_134836055_C/A	1:134836055	ENSMUSG00000073557	ENSMUST00000168381	missense_variant	2309	2240	747	S/I	aGc/aTc	Ppp1r12b	YES
1_134836055_C/A	1:134836055	ENSMUSG00000073557	ENSMUST00000086444	missense_variant	2398	2240	747	S/I	aGc/aTc	Ppp1r12b	YES
1_134836055_C/A	1:134836055	ENSMUSG00000073557	ENSMUST00000045665	missense_variant	2398	2240	747	S/I	aGc/aTc	Ppp1r12b	YES
1_134955590_C/T	1:134955590	ENSMUSG00000073557	ENSMUST00000168381	missense_variant	262	193	65	A/T	Gcc/Acc	Ppp1r12b	YES
1_134955590_C/T	1:134955590	ENSMUSG00000073557	ENSMUST00000086444	missense_variant	351	193	65	A/T	Gcc/Acc	Ppp1r12b	YES
1_134955590_C/T	1:134955590	ENSMUSG00000073557	ENSMUST00000112163	missense_variant	353	193	65	A/T	Gcc/Acc	Ppp1r12b	YES
1_134955590_C/T	1:134955590	ENSMUSG00000073557	ENSMUST00000045665	missense_variant	351	193	65	A/T	Gcc/Acc	Ppp1r12b	YES
1_134972167_C/T	1:134972167	ENSMUSG00000026429	ENSMUST00000027687	missense_variant	731	446	149	A/V	gCt/gTt	Ube2t
1_134987444_C/T	1:134987444	ENSMUSG00000042793	ENSMUST00000044828	missense_variant	2532	2396	799	G/D	gGc/gAc	Lgr6	YES
1_135143242_G/T	1:135143242	ENSMUSG00000031506	ENSMUST00000049449	missense_variant	1186	1068	356	E/D	gaG/gaT	Ptpn7
1_135143242_G/T	1:135143242	ENSMUSG00000031506	ENSMUST00000187985	missense_variant	1198	1068	356	E/D	gaG/gaT	Ptpn7
1_135143242_G/T	1:135143242	ENSMUSG00000031506	ENSMUST00000167080	missense_variant	1267	1068	356	E/D	gaG/gaT	Ptpn7
1_135265188_G/A	1:135265188	ENSMUSG00000041926	ENSMUST00000074357	missense_variant	1605	1529	510	P/L	cCt/cTt	Rnpep	YES
1_135265188_G/A	1:135265188	ENSMUSG00000041926	ENSMUST00000077340	missense_variant	1722	1646	549	P/L	cCt/cTt	Rnpep	YES
1_135364102_C/T	1:135364102	ENSMUSG00000048096	ENSMUST00000059352	missense_variant	897	694	232	R/W	Cgg/Tgg	Lmod1
1_135364888_C/A	1:135364888	ENSMUSG00000048096	ENSMUST00000059352	missense_variant	1683	1480	494	P/T	Ccc/Acc	Lmod1
1_135419275_T/A	1:135419275	ENSMUSG00000041879	ENSMUST00000041023	missense_variant	545	476	159	D/V	gAc/gTc	Ipo9	YES
1_135419275_T/A	1:135419275	ENSMUSG00000041879	ENSMUST00000161032	missense_variant,NMD_transcript_variant	504	476	159	D/V	gAc/gTc	Ipo9	YES
1_135441692_T/A	1:135441692	ENSMUSG00000009418	ENSMUST00000190298	missense_variant	5713	5440	1814	T/S	Aca/Tca	Nav1	YES
1_135441692_T/A	1:135441692	ENSMUSG00000009418	ENSMUST00000067414	missense_variant	6005	5620	1874	T/S	Aca/Tca	Nav1	YES
1_135441692_T/A	1:135441692	ENSMUSG00000009418	ENSMUST00000040599	missense_variant	5655	5620	1874	T/S	Aca/Tca	Nav1	YES
1_135819006_G/A	1:135819006	ENSMUSG00000041782	ENSMUST00000038760	missense_variant	409	28	10	A/T	Gcg/Acg	Lad1	YES
1_135831899_C/T	1:135831899	ENSMUSG00000041782	ENSMUST00000038760	missense_variant	1913	1532	511	T/I	aCc/aTc	Lad1
1_135955593_T/C	1:135955593	ENSMUSG00000051985	ENSMUST00000166193	missense_variant	8174	8174	2725	D/G	gAc/gGc	Igfn1	YES
1_135955593_T/C	1:135955593	ENSMUSG00000051985	ENSMUST00000124134	missense_variant	3327	3329	1110	D/G	gAc/gGc	Igfn1	YES
1_135956706_T/C	1:135956706	ENSMUSG00000051985	ENSMUST00000124134	missense_variant	3054	3056	1019	N/S	aAt/aGt	Igfn1
1_135959731_C/T	1:135959731	ENSMUSG00000051985	ENSMUST00000166193	missense_variant	7594	7594	2532	D/N	Gac/Aac	Igfn1
1_135959731_C/T	1:135959731	ENSMUSG00000051985	ENSMUST00000140703	missense_variant,NMD_transcript_variant	474	475	159	D/N	Gac/Aac	Igfn1
1_135959731_C/T	1:135959731	ENSMUSG00000051985	ENSMUST00000124134	missense_variant	2747	2749	917	D/N	Gac/Aac	Igfn1
1_135962053_C/T	1:135962053	ENSMUSG00000051985	ENSMUST00000166193	missense_variant	7255	7255	2419	V/M	Gtg/Atg	Igfn1
1_135962053_C/T	1:135962053	ENSMUSG00000051985	ENSMUST00000140703	missense_variant,NMD_transcript_variant	135	136	46	V/M	Gtg/Atg	Igfn1
1_135962053_C/T	1:135962053	ENSMUSG00000051985	ENSMUST00000124134	missense_variant	2408	2410	804	V/M	Gtg/Atg	Igfn1
1_135963185_G/A	1:135963185	ENSMUSG00000051985	ENSMUST00000166193	missense_variant	7076	7076	2359	T/I	aCt/aTt	Igfn1
1_135963185_G/A	1:135963185	ENSMUSG00000051985	ENSMUST00000124134	missense_variant	2229	2231	744	T/I	aCt/aTt	Igfn1
1_135964046_G/A	1:135964046	ENSMUSG00000051985	ENSMUST00000166193	missense_variant	6730	6730	2244	P/S	Ccc/Tcc	Igfn1
1_135964908_A/G	1:135964908	ENSMUSG00000051985	ENSMUST00000166193	missense_variant	6473	6473	2158	F/S	tTc/tCc	Igfn1
1_135964908_A/G	1:135964908	ENSMUSG00000051985	ENSMUST00000124134	missense_variant	1626	1628	543	F/S	tTc/tCc	Igfn1
1_135965325_A/G	1:135965325	ENSMUSG00000051985	ENSMUST00000124134	missense_variant	1538	1540	514	C/R	Tgc/Cgc	Igfn1
1_135966792_C/T	1:135966792	ENSMUSG00000051985	ENSMUST00000166193	missense_variant	6035	6035	2012	S/N	aGc/aAc	Igfn1
1_135969644_T/A	1:135969644	ENSMUSG00000051985	ENSMUST00000166193	missense_variant	3183	3183	1061	E/D	gaA/gaT	Igfn1
1_135969739_T/C	1:135969739	ENSMUSG00000051985	ENSMUST00000166193	missense_variant	3088	3088	1030	R/G	Agg/Ggg	Igfn1
1_135979915_C/T	1:135979915	ENSMUSG00000051985	ENSMUST00000166193	missense_variant	691	691	231	A/T	Gcc/Acc	Igfn1
1_136070966_G/A	1:136070966	ENSMUSG00000026407	ENSMUST00000160641	missense_variant	749	598	200	A/T	Gcc/Acc	Cacna1s	YES
1_136070966_G/A	1:136070966	ENSMUSG00000026407	ENSMUST00000112068	missense_variant	715	598	200	A/T	Gcc/Acc	Cacna1s	YES
1_136070966_G/A	1:136070966	ENSMUSG00000026407	ENSMUST00000112064	missense_variant	598	598	200	A/T	Gcc/Acc	Cacna1s	YES
1_136084380_C/T	1:136084380	ENSMUSG00000026407	ENSMUST00000160641	missense_variant	1710	1559	520	S/L	tCg/tTg	Cacna1s	YES
1_136084380_C/T	1:136084380	ENSMUSG00000026407	ENSMUST00000161865	missense_variant	818	818	273	S/L	tCg/tTg	Cacna1s	YES
1_136084380_C/T	1:136084380	ENSMUSG00000026407	ENSMUST00000112068	missense_variant	1676	1559	520	S/L	tCg/tTg	Cacna1s	YES
1_136084380_C/T	1:136084380	ENSMUSG00000026407	ENSMUST00000112064	missense_variant	1559	1559	520	S/L	tCg/tTg	Cacna1s	YES
1_136115184_G/A	1:136115184	ENSMUSG00000026407	ENSMUST00000160641	missense_variant	4856	4705	1569	E/K	Gag/Aag	Cacna1s	YES
1_136115184_G/A	1:136115184	ENSMUSG00000026407	ENSMUST00000161865	missense_variant	3907	3907	1303	E/K	Gag/Aag	Cacna1s	YES
1_136115184_G/A	1:136115184	ENSMUSG00000026407	ENSMUST00000112068	missense_variant	4765	4648	1550	E/K	Gag/Aag	Cacna1s	YES
1_136115184_G/A	1:136115184	ENSMUSG00000026407	ENSMUST00000112064	missense_variant	4705	4705	1569	E/K	Gag/Aag	Cacna1s	YES
1_136172875_G/A	1:136172875	ENSMUSG00000041642	ENSMUST00000075164	missense_variant	5026	4693	1565	A/T	Gcc/Acc	Kif21b	YES
1_136172875_G/A	1:136172875	ENSMUSG00000041642	ENSMUST00000130864	missense_variant,NMD_transcript_variant	4985	4693	1565	A/T	Gcc/Acc	Kif21b	YES
1_136280612_A/C	1:136280612	ENSMUSG00000041570	ENSMUST00000048309	missense_variant	3826	3159	1053	C/W	tgT/tgG	Camsap2	YES
1_136280612_A/C	1:136280612	ENSMUSG00000041570	ENSMUST00000192314	missense_variant	3402	3141	1047	C/W	tgT/tgG	Camsap2	YES
1_136280612_A/C	1:136280612	ENSMUSG00000041570	ENSMUST00000192001	missense_variant	3369	3108	1036	C/W	tgT/tgG	Camsap2	YES
1_136280612_A/C	1:136280612	ENSMUSG00000041570	ENSMUST00000194808	missense_variant	1139	1140	380	C/W	tgT/tgG	Camsap2	YES
1_136280866_C/T	1:136280866	ENSMUSG00000041570	ENSMUST00000048309	missense_variant	3572	2905	969	A/T	Gcg/Acg	Camsap2	YES
1_136280866_C/T	1:136280866	ENSMUSG00000041570	ENSMUST00000192314	missense_variant	3148	2887	963	A/T	Gcg/Acg	Camsap2	YES
1_136280866_C/T	1:136280866	ENSMUSG00000041570	ENSMUST00000192001	missense_variant	3115	2854	952	A/T	Gcg/Acg	Camsap2	YES
1_136287945_C/T	1:136287945	ENSMUSG00000041570	ENSMUST00000048309	missense_variant	1694	1027	343	V/M	Gtg/Atg	Camsap2	YES
1_136287945_C/T	1:136287945	ENSMUSG00000041570	ENSMUST00000192314	missense_variant	1270	1009	337	V/M	Gtg/Atg	Camsap2	YES
1_136287945_C/T	1:136287945	ENSMUSG00000041570	ENSMUST00000192001	missense_variant	1237	976	326	V/M	Gtg/Atg	Camsap2	YES
1_136468120_G/A	1:136468120	ENSMUSG00000041498	ENSMUST00000047817	missense_variant	163	163	55	A/T	Gct/Act	Kif14	YES
1_136468120_G/A	1:136468120	ENSMUSG00000041498	ENSMUST00000189413	missense_variant	186	163	55	A/T	Gct/Act	Kif14	YES
1_136471379_A/G	1:136471379	ENSMUSG00000041498	ENSMUST00000047817	missense_variant	1127	1127	376	E/G	gAg/gGg	Kif14
1_136471379_A/G	1:136471379	ENSMUSG00000041498	ENSMUST00000189413	missense_variant	1300	1277	426	E/G	gAg/gGg	Kif14
1_136496689_G/A	1:136496689	ENSMUSG00000041498	ENSMUST00000047817	missense_variant	2891	2891	964	R/H	cGc/cAc	Kif14
1_136496689_G/A	1:136496689	ENSMUSG00000041498	ENSMUST00000189413	missense_variant	3064	3041	1014	R/H	cGc/cAc	Kif14
1_136502731_T/G	1:136502731	ENSMUSG00000041498	ENSMUST00000047817	missense_variant	3284	3284	1095	I/S	aTt/aGt	Kif14	YES
1_136502731_T/G	1:136502731	ENSMUSG00000041498	ENSMUST00000189413	missense_variant	3457	3434	1145	I/S	aTt/aGt	Kif14	YES
1_136503332_C/T	1:136503332	ENSMUSG00000041498	ENSMUST00000047817	missense_variant	3316	3316	1106	R/C	Cgt/Tgt	Kif14	YES
1_136503332_C/T	1:136503332	ENSMUSG00000041498	ENSMUST00000189413	missense_variant	3489	3466	1156	R/C	Cgt/Tgt	Kif14	YES
1_136513735_A/G	1:136513735	ENSMUSG00000041498	ENSMUST00000047817	missense_variant,splice_region_variant	3526	3526	1176	S/G	Agc/Ggc	Kif14
1_136513735_A/G	1:136513735	ENSMUSG00000041498	ENSMUST00000189413	missense_variant,splice_region_variant	3699	3676	1226	S/G	Agc/Ggc	Kif14
1_136515925_T/A	1:136515925	ENSMUSG00000041498	ENSMUST00000047817	missense_variant	3685	3685	1229	L/M	Ttg/Atg	Kif14
1_136515925_T/A	1:136515925	ENSMUSG00000041498	ENSMUST00000189413	missense_variant	3858	3835	1279	L/M	Ttg/Atg	Kif14
1_136515935_C/T	1:136515935	ENSMUSG00000041498	ENSMUST00000047817	missense_variant	3695	3695	1232	S/L	tCa/tTa	Kif14	YES
1_136515935_C/T	1:136515935	ENSMUSG00000041498	ENSMUST00000189413	missense_variant	3868	3845	1282	S/L	tCa/tTa	Kif14	YES
1_136516022_G/A	1:136516022	ENSMUSG00000041498	ENSMUST00000047817	missense_variant	3782	3782	1261	G/E	gGg/gAg	Kif14	YES
1_136516022_G/A	1:136516022	ENSMUSG00000041498	ENSMUST00000189413	missense_variant	3955	3932	1311	G/E	gGg/gAg	Kif14	YES
1_136516388_G/A	1:136516388	ENSMUSG00000041498	ENSMUST00000047817	missense_variant	3967	3967	1323	E/K	Gaa/Aaa	Kif14
1_136516388_G/A	1:136516388	ENSMUSG00000041498	ENSMUST00000189413	missense_variant	4140	4117	1373	E/K	Gaa/Aaa	Kif14
1_136521227_G/A	1:136521227	ENSMUSG00000041498	ENSMUST00000047817	missense_variant	4214	4214	1405	G/E	gGg/gAg	Kif14	YES
1_136521227_G/A	1:136521227	ENSMUSG00000041498	ENSMUST00000189413	missense_variant	4387	4364	1455	G/E	gGg/gAg	Kif14	YES
1_136521301_C/G	1:136521301	ENSMUSG00000041498	ENSMUST00000047817	missense_variant	4288	4288	1430	R/G	Cga/Gga	Kif14
1_136521301_C/G	1:136521301	ENSMUSG00000041498	ENSMUST00000189413	missense_variant	4461	4438	1480	R/G	Cga/Gga	Kif14
1_136890685_G/A	1:136890685	ENSMUSG00000026398	ENSMUST00000192357	missense_variant,splice_region_variant	1312	1222	408	H/Y	Cac/Tac	Nr5a2	YES
1_136890685_G/A	1:136890685	ENSMUSG00000026398	ENSMUST00000192929	missense_variant,splice_region_variant	1358	1102	368	H/Y	Cac/Tac	Nr5a2	YES
1_136890685_G/A	1:136890685	ENSMUSG00000026398	ENSMUST00000168126	missense_variant,splice_region_variant	1861	1102	368	H/Y	Cac/Tac	Nr5a2	YES
1_136890685_G/A	1:136890685	ENSMUSG00000026398	ENSMUST00000027649	missense_variant,splice_region_variant	1443	1285	429	H/Y	Cac/Tac	Nr5a2	YES
1_138064520_T/C	1:138064520	ENSMUSG00000026395	ENSMUST00000183301	missense_variant	3967	3868	1290	T/A	Acc/Gcc	Ptprc
1_138068337_C/T	1:138068337	ENSMUSG00000026395	ENSMUST00000182283	missense_variant	2993	2855	952	R/Q	cGa/cAa	Ptprc
1_138068337_C/T	1:138068337	ENSMUSG00000026395	ENSMUST00000182755	missense_variant	2915	2783	928	R/Q	cGa/cAa	Ptprc
1_138068337_C/T	1:138068337	ENSMUSG00000026395	ENSMUST00000183301	missense_variant	3371	3272	1091	R/Q	cGa/cAa	Ptprc
1_138078520_A/T	1:138078520	ENSMUSG00000026395	ENSMUST00000182283	missense_variant	2461	2323	775	L/I	Tta/Ata	Ptprc
1_138078520_A/T	1:138078520	ENSMUSG00000026395	ENSMUST00000182755	missense_variant	2383	2251	751	L/I	Tta/Ata	Ptprc
1_138078520_A/T	1:138078520	ENSMUSG00000026395	ENSMUST00000183301	missense_variant	2839	2740	914	L/I	Tta/Ata	Ptprc
1_138111155_C/T	1:138111155	ENSMUSG00000026395	ENSMUST00000182283	missense_variant	844	706	236	G/R	Ggg/Agg	Ptprc
1_138111155_C/T	1:138111155	ENSMUSG00000026395	ENSMUST00000182755	missense_variant	766	634	212	G/R	Ggg/Agg	Ptprc
1_138111155_C/T	1:138111155	ENSMUSG00000026395	ENSMUST00000183301	missense_variant	1222	1123	375	G/R	Ggg/Agg	Ptprc
1_138112211_T/C	1:138112211	ENSMUSG00000026395	ENSMUST00000182283	missense_variant	668	530	177	Y/C	tAt/tGt	Ptprc
1_138112211_T/C	1:138112211	ENSMUSG00000026395	ENSMUST00000182755	missense_variant	590	458	153	Y/C	tAt/tGt	Ptprc
1_138112211_T/C	1:138112211	ENSMUSG00000026395	ENSMUST00000183301	missense_variant	1046	947	316	Y/C	tAt/tGt	Ptprc
1_138112214_G/A	1:138112214	ENSMUSG00000026395	ENSMUST00000182755	missense_variant	587	455	152	S/L	tCa/tTa	Ptprc	YES
1_138113772_C/T	1:138113772	ENSMUSG00000026395	ENSMUST00000195533	missense_variant	414	348	116	M/I	atG/atA	Ptprc
1_138113774_T/A	1:138113774	ENSMUSG00000026395	ENSMUST00000195533	missense_variant	412	346	116	M/L	Atg/Ttg	Ptprc
1_138175054_A/C	1:138175054	ENSMUSG00000026395	ENSMUST00000195533	missense_variant	100	34	12	F/V	Ttt/Gtt	Ptprc	YES
1_138853599_C/T	1:138853599	ENSMUSG00000079283	ENSMUST00000112025	missense_variant	346	311	104	G/D	gGc/gAc	2310009B15Rik
1_139139397_T/C	1:139139397	ENSMUSG00000056268	ENSMUST00000200429	missense_variant,NMD_transcript_variant	1004	1004	335	I/T	aTc/aCc	Dennd1b
1_139234779_T/C	1:139234779	ENSMUSG00000063681	ENSMUST00000059825	missense_variant	3990	3823	1275	M/V	Atg/Gtg	Crb1
1_139234779_T/C	1:139234779	ENSMUSG00000063681	ENSMUST00000198445	missense_variant	3830	3640	1214	M/V	Atg/Gtg	Crb1
1_139243202_A/T	1:139243202	ENSMUSG00000063681	ENSMUST00000059825	missense_variant	2616	2449	817	S/T	Tct/Act	Crb1
1_139243202_A/T	1:139243202	ENSMUSG00000063681	ENSMUST00000198445	missense_variant	2456	2266	756	S/T	Tct/Act	Crb1
1_139248392_C/T	1:139248392	ENSMUSG00000063681	ENSMUST00000059825	missense_variant	2019	1852	618	G/R	Ggg/Agg	Crb1
1_139248392_C/T	1:139248392	ENSMUSG00000063681	ENSMUST00000198445	missense_variant	1859	1669	557	G/R	Ggg/Agg	Crb1
1_139248392_C/T	1:139248392	ENSMUSG00000063681	ENSMUST00000196402	missense_variant	1983	1852	618	G/R	Ggg/Agg	Crb1
1_139337333_T/G	1:139337333	ENSMUSG00000063681	ENSMUST00000059825	missense_variant	513	346	116	N/H	Aac/Cac	Crb1
1_139337333_T/G	1:139337333	ENSMUSG00000063681	ENSMUST00000196402	missense_variant	477	346	116	N/H	Aac/Cac	Crb1
1_139457703_G/T	1:139457703	ENSMUSG00000033952	ENSMUST00000053364	missense_variant	1241	1084	362	G/W	Ggg/Tgg	Aspm	YES
1_139457817_A/G	1:139457817	ENSMUSG00000033952	ENSMUST00000053364	missense_variant	1355	1198	400	R/G	Aga/Gga	Aspm
1_139461488_G/A	1:139461488	ENSMUSG00000033952	ENSMUST00000053364	missense_variant	2045	1888	630	V/I	Gta/Ata	Aspm
1_139473652_G/A	1:139473652	ENSMUSG00000033952	ENSMUST00000053364	missense_variant	3566	3409	1137	V/M	Gtg/Atg	Aspm	YES
1_139477630_G/C	1:139477630	ENSMUSG00000033952	ENSMUST00000053364	missense_variant	4411	4254	1418	Q/H	caG/caC	Aspm	YES
1_139478321_G/A	1:139478321	ENSMUSG00000033952	ENSMUST00000053364	missense_variant	5102	4945	1649	A/T	Gcc/Acc	Aspm	YES
1_139479551_C/T	1:139479551	ENSMUSG00000033952	ENSMUST00000053364	missense_variant	6332	6175	2059	L/F	Ctt/Ttt	Aspm
1_139480324_C/G	1:139480324	ENSMUSG00000033952	ENSMUST00000053364	missense_variant	7105	6948	2316	H/Q	caC/caG	Aspm
1_139487231_C/G	1:139487231	ENSMUSG00000033952	ENSMUST00000053364	missense_variant	8201	8044	2682	Q/E	Caa/Gaa	Aspm	YES
1_139488457_C/T	1:139488457	ENSMUSG00000033952	ENSMUST00000053364	missense_variant	8456	8299	2767	L/F	Ctt/Ttt	Aspm
1_139506772_G/A	1:139506772	ENSMUSG00000026368	ENSMUST00000027615	missense_variant	319	275	92	C/Y	tGt/tAt	F13b	YES
1_139522375_A/G	1:139522375	ENSMUSG00000026368	ENSMUST00000027615	missense_variant	1818	1774	592	K/E	Aag/Gag	F13b	YES
1_139522523_G/T	1:139522523	ENSMUSG00000026368	ENSMUST00000027615	missense_variant	1966	1922	641	R/M	aGg/aTg	F13b
1_139740453_T/A	1:139740453	ENSMUSG00000070594	ENSMUST00000111986	missense_variant	941	941	314	Y/F	tAc/tTc	Gm4788	YES
1_139740453_T/A	1:139740453	ENSMUSG00000070594	ENSMUST00000027612	missense_variant	1009	941	314	Y/F	tAc/tTc	Gm4788	YES
1_139740453_T/A	1:139740453	ENSMUSG00000070594	ENSMUST00000111989	missense_variant	1016	941	314	Y/F	tAc/tTc	Gm4788	YES
1_139753073_C/T	1:139753073	ENSMUSG00000070594	ENSMUST00000027612	missense_variant	774	706	236	D/N	Gac/Aac	Gm4788	YES
1_139754280_C/T	1:139754280	ENSMUSG00000070594	ENSMUST00000111986	missense_variant	577	577	193	G/R	Gga/Aga	Gm4788
1_139754280_C/T	1:139754280	ENSMUSG00000070594	ENSMUST00000027612	missense_variant	645	577	193	G/R	Gga/Aga	Gm4788
1_139754280_C/T	1:139754280	ENSMUSG00000070594	ENSMUST00000111989	missense_variant	652	577	193	G/R	Gga/Aga	Gm4788
1_139773942_A/T	1:139773942	ENSMUSG00000070594	ENSMUST00000111986	missense_variant	433	433	145	C/S	Tgc/Agc	Gm4788	YES
1_139773942_A/T	1:139773942	ENSMUSG00000070594	ENSMUST00000027612	missense_variant	501	433	145	C/S	Tgc/Agc	Gm4788	YES
1_139773942_A/T	1:139773942	ENSMUSG00000070594	ENSMUST00000111989	missense_variant	508	433	145	C/S	Tgc/Agc	Gm4788	YES
1_139774002_G/A	1:139774002	ENSMUSG00000070594	ENSMUST00000111986	missense_variant	373	373	125	L/F	Ctt/Ttt	Gm4788
1_139774599_G/C	1:139774599	ENSMUSG00000070594	ENSMUST00000111986	missense_variant	146	146	49	P/R	cCa/cGa	Gm4788
1_139774599_G/C	1:139774599	ENSMUSG00000070594	ENSMUST00000027612	missense_variant	214	146	49	P/R	cCa/cGa	Gm4788
1_139774599_G/C	1:139774599	ENSMUSG00000070594	ENSMUST00000111989	missense_variant	221	146	49	P/R	cCa/cGa	Gm4788
1_139810932_C/T	1:139810932	ENSMUSG00000033898	ENSMUST00000094489	missense_variant	965	890	297	G/E	gGg/gAg	Cfhr2	YES
1_139813486_A/C	1:139813486	ENSMUSG00000033898	ENSMUST00000094489	missense_variant	825	750	250	N/K	aaT/aaG	Cfhr2	YES
1_139821629_C/T	1:139821629	ENSMUSG00000033898	ENSMUST00000194186	missense_variant	677	614	205	R/H	cGt/cAt	Cfhr2	YES
1_139858582_C/T	1:139858582	ENSMUSG00000033898	ENSMUST00000094489	missense_variant	121	46	16	A/T	Gca/Aca	Cfhr2	YES
1_139858582_C/T	1:139858582	ENSMUSG00000033898	ENSMUST00000194186	missense_variant	109	46	16	A/T	Gca/Aca	Cfhr2	YES
1_140086399_T/C	1:140086399	ENSMUSG00000026365	ENSMUST00000192880	missense_variant	2055	2051	684	Y/C	tAt/tGt	Cfh
1_140118709_C/A	1:140118709	ENSMUSG00000026365	ENSMUST00000123238	missense_variant,NMD_transcript_variant	1674	1574	525	W/L	tGg/tTg	Cfh	YES
1_140118709_C/A	1:140118709	ENSMUSG00000026365	ENSMUST00000192919	missense_variant	768	770	257	W/L	tGg/tTg	Cfh	YES
1_140118709_C/A	1:140118709	ENSMUSG00000026365	ENSMUST00000111976	missense_variant	1763	1628	543	W/L	tGg/tTg	Cfh	YES
1_140118709_C/A	1:140118709	ENSMUSG00000026365	ENSMUST00000066859	missense_variant	1763	1574	525	W/L	tGg/tTg	Cfh	YES
1_140118709_C/A	1:140118709	ENSMUSG00000026365	ENSMUST00000111977	missense_variant	1672	1628	543	W/L	tGg/tTg	Cfh	YES
1_140154620_T/G	1:140154620	ENSMUSG00000026365	ENSMUST00000192880	missense_variant	526	522	174	R/S	agA/agC	Cfh	YES
1_140163052_G/A	1:140163052	ENSMUSG00000026365	ENSMUST00000192880	missense_variant	201	197	66	A/V	gCt/gTt	Cfh
1_140163112_T/G	1:140163112	ENSMUSG00000026365	ENSMUST00000123238	missense_variant,NMD_transcript_variant	183	83	28	E/A	gAa/gCa	Cfh	YES
1_140163112_T/G	1:140163112	ENSMUSG00000026365	ENSMUST00000192880	missense_variant	141	137	46	E/A	gAa/gCa	Cfh	YES
1_140163112_T/G	1:140163112	ENSMUSG00000026365	ENSMUST00000111976	missense_variant	272	137	46	E/A	gAa/gCa	Cfh	YES
1_140163112_T/G	1:140163112	ENSMUSG00000026365	ENSMUST00000066859	missense_variant	272	83	28	E/A	gAa/gCa	Cfh	YES
1_150374799_T/G	1:150374799	ENSMUSG00000006010	ENSMUST00000097547	missense_variant	992	897	299	K/N	aaA/aaC	BC003331	YES
1_150374799_T/G	1:150374799	ENSMUSG00000006010	ENSMUST00000111913	missense_variant	1406	993	331	K/N	aaA/aaC	BC003331	YES
1_150374799_T/G	1:150374799	ENSMUSG00000006010	ENSMUST00000006167	missense_variant	1065	927	309	K/N	aaA/aaC	BC003331	YES
1_150374799_T/G	1:150374799	ENSMUSG00000006010	ENSMUST00000097546	missense_variant	1315	927	309	K/N	aaA/aaC	BC003331	YES
1_150432858_C/G	1:150432858	ENSMUSG00000006005	ENSMUST00000151563	missense_variant	759	760	254	P/A	Cca/Gca	Tpr	YES
1_150454067_T/G	1:150454067	ENSMUSG00000006014	ENSMUST00000006171	missense_variant	485	460	154	N/H	Aat/Cat	Prg4
1_150454067_T/G	1:150454067	ENSMUSG00000006014	ENSMUST00000162367	missense_variant	500	460	154	N/H	Aat/Cat	Prg4
1_150454114_G/A	1:150454114	ENSMUSG00000006014	ENSMUST00000006171	missense_variant	438	413	138	P/L	cCa/cTa	Prg4	YES
1_150454114_G/A	1:150454114	ENSMUSG00000006014	ENSMUST00000162367	missense_variant	453	413	138	P/L	cCa/cTa	Prg4	YES
1_151717235_C/T	1:151717235	ENSMUSG00000026483	ENSMUST00000148810	missense_variant	1827	1670	557	T/M	aCg/aTg	Fam129a	YES
1_151717570_A/C	1:151717570	ENSMUSG00000026483	ENSMUST00000148810	missense_variant	2162	2005	669	S/R	Agc/Cgc	Fam129a
1_152468549_A/C	1:152468549	ENSMUSG00000032649	ENSMUST00000127586	missense_variant,NMD_transcript_variant	669	361	121	N/H	Aac/Cac	Colgalt2
1_152468549_A/C	1:152468549	ENSMUSG00000032649	ENSMUST00000044311	missense_variant	669	361	121	N/H	Aac/Cac	Colgalt2
1_152495873_G/A	1:152495873	ENSMUSG00000032649	ENSMUST00000127586	missense_variant,NMD_transcript_variant	1329	1021	341	D/N	Gat/Aat	Colgalt2
1_152495873_G/A	1:152495873	ENSMUSG00000032649	ENSMUST00000044311	missense_variant	1329	1021	341	D/N	Gat/Aat	Colgalt2
1_152499979_C/G	1:152499979	ENSMUSG00000032649	ENSMUST00000127586	missense_variant,NMD_transcript_variant	1409	1101	367	I/M	atC/atG	Colgalt2	YES
1_152499979_C/G	1:152499979	ENSMUSG00000032649	ENSMUST00000044311	missense_variant	1409	1101	367	I/M	atC/atG	Colgalt2	YES
1_152499995_G/C	1:152499995	ENSMUSG00000032649	ENSMUST00000127586	missense_variant,NMD_transcript_variant	1425	1117	373	E/Q	Gag/Cag	Colgalt2	YES
1_152499995_G/C	1:152499995	ENSMUSG00000032649	ENSMUST00000044311	missense_variant	1425	1117	373	E/Q	Gag/Cag	Colgalt2	YES
1_152757024_C/A	1:152757024	ENSMUSG00000055547	ENSMUST00000068875	missense_variant	1046	802	268	P/T	Cct/Act	Apobec4
1_153136880_G/A	1:153136880	ENSMUSG00000026479	ENSMUST00000027753	missense_variant	2355	2047	683	R/W	Cgg/Tgg	Lamc2	YES
1_153136880_G/A	1:153136880	ENSMUSG00000026479	ENSMUST00000185356	missense_variant	2107	2047	683	R/W	Cgg/Tgg	Lamc2	YES
1_153141662_A/T	1:153141662	ENSMUSG00000026479	ENSMUST00000027753	missense_variant	1886	1578	526	N/K	aaT/aaA	Lamc2	YES
1_153141662_A/T	1:153141662	ENSMUSG00000026479	ENSMUST00000185356	missense_variant	1638	1578	526	N/K	aaT/aaA	Lamc2	YES
1_153243425_C/A	1:153243425	ENSMUSG00000026478	ENSMUST00000027752	missense_variant	2694	2447	816	S/I	aGc/aTc	Lamc1	YES
1_153545306_G/A	1:153545306	ENSMUSG00000042684	ENSMUST00000041874	missense_variant	439	25	9	R/W	Cgg/Tgg	Npl	YES
1_153742037_G/A	1:153742037	ENSMUSG00000026475	ENSMUST00000027748	missense_variant	412	292	98	E/K	Gag/Aag	Rgs16	YES
1_153850369_T/G	1:153850369	ENSMUSG00000045968	ENSMUST00000059607	missense_variant	827	758	253	Y/S	tAt/tCt	Teddm2	YES
1_153850369_T/G	1:153850369	ENSMUSG00000045968	ENSMUST00000123490	missense_variant	1024	599	200	Y/S	tAt/tCt	Teddm2	YES
1_153850609_T/C	1:153850609	ENSMUSG00000045968	ENSMUST00000059607	missense_variant	587	518	173	E/G	gAg/gGg	Teddm2
1_153850609_T/C	1:153850609	ENSMUSG00000045968	ENSMUST00000123490	missense_variant	784	359	120	E/G	gAg/gGg	Teddm2
1_153850745_G/T	1:153850745	ENSMUSG00000045968	ENSMUST00000059607	missense_variant	451	382	128	L/M	Ctg/Atg	Teddm2
1_153850745_G/T	1:153850745	ENSMUSG00000045968	ENSMUST00000123490	missense_variant	648	223	75	L/M	Ctg/Atg	Teddm2
1_153874957_C/A	1:153874957	ENSMUSG00000043282	ENSMUST00000055314	missense_variant	613	511	171	L/M	Ctg/Atg	Teddm1b	YES
1_155132564_C/T	1:155132564	ENSMUSG00000026471	ENSMUST00000027744	missense_variant	761	664	222	G/S	Ggc/Agc	Mr1	YES
1_155137667_C/G	1:155137667	ENSMUSG00000026471	ENSMUST00000027744	missense_variant	260	163	55	D/H	Gac/Cac	Mr1	YES
1_155137667_C/G	1:155137667	ENSMUSG00000026471	ENSMUST00000192410	missense_variant,NMD_transcript_variant	281	163	55	D/H	Gac/Cac	Mr1	YES
1_155137724_C/T	1:155137724	ENSMUSG00000026471	ENSMUST00000027744	missense_variant	203	106	36	V/I	Gtc/Atc	Mr1
1_155137724_C/T	1:155137724	ENSMUSG00000026471	ENSMUST00000192410	missense_variant,NMD_transcript_variant	224	106	36	V/I	Gtc/Atc	Mr1
1_155226111_C/A	1:155226111	ENSMUSG00000033722	ENSMUST00000035914	missense_variant	633	406	136	D/Y	Gac/Tac	BC034090	YES
1_155226111_C/A	1:155226111	ENSMUSG00000033722	ENSMUST00000187096	missense_variant	514	406	136	D/Y	Gac/Tac	BC034090	YES
1_155226111_C/A	1:155226111	ENSMUSG00000033722	ENSMUST00000186156	missense_variant	1707	1492	498	D/Y	Gac/Tac	BC034090	YES
1_155779677_A/G	1:155779677	ENSMUSG00000033684	ENSMUST00000111764	missense_variant	1791	1739	580	L/S	tTg/tCg	Qsox1
1_155860465_C/T	1:155860465	ENSMUSG00000033671	ENSMUST00000138762	missense_variant	9244	8824	2942	G/S	Ggc/Agc	Cep350	YES
1_155862391_A/G	1:155862391	ENSMUSG00000033671	ENSMUST00000138762	missense_variant	8125	7705	2569	Y/H	Tac/Cac	Cep350	YES
1_155922384_C/G	1:155922384	ENSMUSG00000033671	ENSMUST00000138762	missense_variant	4075	3655	1219	A/P	Gct/Cct	Cep350
1_155928211_C/T	1:155928211	ENSMUSG00000033671	ENSMUST00000138762	missense_variant	3545	3125	1042	G/D	gGt/gAt	Cep350
1_156062104_G/A	1:156062104	ENSMUSG00000050565	ENSMUST00000060404	missense_variant	807	584	195	S/N	aGt/aAt	Tor1aip2
1_156062104_G/A	1:156062104	ENSMUSG00000050565	ENSMUST00000111757	missense_variant	1790	584	195	S/N	aGt/aAt	Tor1aip2
1_156285453_T/A	1:156285453	ENSMUSG00000060985	ENSMUST00000167528	missense_variant	1067	1025	342	K/M	aAg/aTg	Tdrd5	YES
1_156285453_T/A	1:156285453	ENSMUSG00000060985	ENSMUST00000121146	missense_variant	1614	1256	419	K/M	aAg/aTg	Tdrd5	YES
1_156669619_G/A	1:156669619	ENSMUSG00000060519	ENSMUST00000188964	missense_variant	364	355	119	R/C	Cgt/Tgt	Tor3a
1_156669619_G/A	1:156669619	ENSMUSG00000060519	ENSMUST00000150557	missense_variant,NMD_transcript_variant	406	355	119	R/C	Cgt/Tgt	Tor3a
1_156669619_G/A	1:156669619	ENSMUSG00000060519	ENSMUST00000079625	missense_variant	406	355	119	R/C	Cgt/Tgt	Tor3a
1_156669619_G/A	1:156669619	ENSMUSG00000060519	ENSMUST00000122242	missense_variant,NMD_transcript_variant	364	355	119	R/C	Cgt/Tgt	Tor3a
1_157100202_C/T	1:157100202	ENSMUSG00000026592	ENSMUST00000119526	missense_variant	422	334	112	G/S	Ggc/Agc	Tex35
1_157100202_C/T	1:157100202	ENSMUSG00000026592	ENSMUST00000121911	missense_variant	386	334	112	G/S	Ggc/Agc	Tex35
1_157529244_G/C	1:157529244	ENSMUSG00000026589	ENSMUST00000086130	missense_variant	451	21	7	Q/H	caG/caC	Sec16b
1_157529244_G/C	1:157529244	ENSMUSG00000026589	ENSMUST00000027881	missense_variant	201	21	7	Q/H	caG/caC	Sec16b
1_157529244_G/C	1:157529244	ENSMUSG00000026589	ENSMUST00000111700	missense_variant	159	21	7	Q/H	caG/caC	Sec16b
1_157538294_C/T	1:157538294	ENSMUSG00000026589	ENSMUST00000086130	missense_variant	1722	1292	431	A/V	gCg/gTg	Sec16b	YES
1_157538294_C/T	1:157538294	ENSMUSG00000026589	ENSMUST00000027881	missense_variant	1472	1292	431	A/V	gCg/gTg	Sec16b	YES
1_157538294_C/T	1:157538294	ENSMUSG00000026589	ENSMUST00000111700	missense_variant	1430	1292	431	A/V	gCg/gTg	Sec16b	YES
1_157551014_G/T	1:157551014	ENSMUSG00000026589	ENSMUST00000086130	missense_variant	1959	1529	510	G/V	gGa/gTa	Sec16b	YES
1_157551014_G/T	1:157551014	ENSMUSG00000026589	ENSMUST00000027881	missense_variant	1709	1529	510	G/V	gGa/gTa	Sec16b	YES
1_157551014_G/T	1:157551014	ENSMUSG00000026589	ENSMUST00000111700	missense_variant	1667	1529	510	G/V	gGa/gTa	Sec16b	YES
1_157551014_G/T	1:157551014	ENSMUSG00000026589	ENSMUST00000146873	missense_variant	962	962	321	G/V	gGa/gTa	Sec16b	YES
1_157565716_G/C	1:157565716	ENSMUSG00000026589	ENSMUST00000086130	missense_variant	3399	2969	990	G/A	gGg/gCg	Sec16b	YES
1_157565716_G/C	1:157565716	ENSMUSG00000026589	ENSMUST00000027881	missense_variant	3149	2969	990	G/A	gGg/gCg	Sec16b	YES
1_157565716_G/C	1:157565716	ENSMUSG00000026589	ENSMUST00000111700	missense_variant	3107	2969	990	G/A	gGg/gCg	Sec16b	YES
1_158247306_G/C	1:158247306	ENSMUSG00000004031	ENSMUST00000004133	missense_variant	2130	1244	415	S/C	tCt/tGt	Brinp2
1_158657157_G/A	1:158657157	ENSMUSG00000026587	ENSMUST00000046110	missense_variant	3068	2789	930	R/Q	cGg/cAg	Astn1
1_158657157_G/A	1:158657157	ENSMUSG00000026587	ENSMUST00000195311	missense_variant	2822	2789	930	R/Q	cGg/cAg	Astn1
1_158657157_G/A	1:158657157	ENSMUSG00000026587	ENSMUST00000193042	missense_variant	3123	2813	938	R/Q	cGg/cAg	Astn1
1_158764935_G/A	1:158764935	ENSMUSG00000073530	ENSMUST00000159861	missense_variant	5800	4871	1624	T/M	aCg/aTg	Pappa2	YES
1_158784016_C/T	1:158784016	ENSMUSG00000073530	ENSMUST00000159861	missense_variant	5305	4376	1459	R/H	cGt/cAt	Pappa2
1_158784016_C/T	1:158784016	ENSMUSG00000073530	ENSMUST00000161589	missense_variant	394	395	132	R/H	cGt/cAt	Pappa2
1_158787733_C/T	1:158787733	ENSMUSG00000073530	ENSMUST00000161589	missense_variant	192	193	65	G/R	Gga/Aga	Pappa2	YES
1_158803506_G/A	1:158803506	ENSMUSG00000073530	ENSMUST00000161589	missense_variant,splice_region_variant	163	164	55	P/L	cCc/cTc	Pappa2
1_158803514_T/A	1:158803514	ENSMUSG00000073530	ENSMUST00000161589	missense_variant	155	156	52	Q/H	caA/caT	Pappa2
1_158936334_C/T	1:158936334	ENSMUSG00000073530	ENSMUST00000159861	missense_variant	2535	1606	536	D/N	Gat/Aat	Pappa2	YES
1_158936379_G/A	1:158936379	ENSMUSG00000073530	ENSMUST00000159861	missense_variant	2490	1561	521	R/C	Cgt/Tgt	Pappa2	YES
1_158956669_G/T	1:158956669	ENSMUSG00000073530	ENSMUST00000159861	missense_variant	1699	770	257	S/Y	tCc/tAc	Pappa2
1_159850501_G/A	1:159850501	ENSMUSG00000015829	ENSMUST00000111669	missense_variant	618	455	152	R/Q	cGa/cAa	Tnr	YES
1_159850501_G/A	1:159850501	ENSMUSG00000015829	ENSMUST00000192457	missense_variant	105	107	36	R/Q	cGa/cAa	Tnr	YES
1_159850501_G/A	1:159850501	ENSMUSG00000015829	ENSMUST00000192069	missense_variant	1064	455	152	R/Q	cGa/cAa	Tnr	YES
1_159892105_T/C	1:159892105	ENSMUSG00000015829	ENSMUST00000111669	missense_variant	3114	2951	984	V/A	gTc/gCc	Tnr	YES
1_159892105_T/C	1:159892105	ENSMUSG00000015829	ENSMUST00000192069	missense_variant	3560	2951	984	V/A	gTc/gCc	Tnr	YES
1_159894987_G/A	1:159894987	ENSMUSG00000015829	ENSMUST00000111669	missense_variant	3164	3001	1001	G/R	Ggg/Agg	Tnr	YES
1_159894987_G/A	1:159894987	ENSMUSG00000015829	ENSMUST00000192069	missense_variant	3610	3001	1001	G/R	Ggg/Agg	Tnr	YES
1_160105424_C/T	1:160105424	ENSMUSG00000026725	ENSMUST00000131919	missense_variant	3179	3146	1049	R/Q	cGg/cAg	Tnn
1_160114556_G/A	1:160114556	ENSMUSG00000026725	ENSMUST00000039178	missense_variant	3503	3371	1124	T/M	aCg/aTg	Tnn
1_160126549_G/C	1:160126549	ENSMUSG00000026725	ENSMUST00000039178	missense_variant	1767	1635	545	N/K	aaC/aaG	Tnn	YES
1_160126549_G/C	1:160126549	ENSMUSG00000026725	ENSMUST00000131919	missense_variant	1668	1635	545	N/K	aaC/aaG	Tnn	YES
1_160145085_A/G	1:160145085	ENSMUSG00000026725	ENSMUST00000131919	missense_variant	979	946	316	Y/H	Tat/Cat	Tnn	YES
1_160147563_T/C	1:160147563	ENSMUSG00000026725	ENSMUST00000039178	missense_variant	425	293	98	N/S	aAt/aGt	Tnn
1_160147563_T/C	1:160147563	ENSMUSG00000026725	ENSMUST00000131919	missense_variant	326	293	98	N/S	aAt/aGt	Tnn
1_160206638_T/C	1:160206638	ENSMUSG00000014226	ENSMUST00000195654	missense_variant	439	301	101	N/D	Aac/Gac	Cacybp
1_160733698_A/G	1:160733698	ENSMUSG00000026721	ENSMUST00000195442	missense_variant	709	464	155	I/T	aTa/aCa	Rabgap1l	YES
1_160735659_G/A	1:160735659	ENSMUSG00000026721	ENSMUST00000028049	missense_variant	684	431	144	S/F	tCc/tTc	Rabgap1l	YES
1_160735659_G/A	1:160735659	ENSMUSG00000026721	ENSMUST00000193810	missense_variant	578	431	144	S/F	tCc/tTc	Rabgap1l	YES
1_160735659_G/A	1:160735659	ENSMUSG00000026721	ENSMUST00000195442	missense_variant	592	347	116	S/F	tCc/tTc	Rabgap1l	YES
1_160739066_T/G	1:160739066	ENSMUSG00000026721	ENSMUST00000028049	missense_variant	414	161	54	Q/P	cAg/cCg	Rabgap1l
1_160739066_T/G	1:160739066	ENSMUSG00000026721	ENSMUST00000193810	missense_variant	308	161	54	Q/P	cAg/cCg	Rabgap1l
1_160739066_T/G	1:160739066	ENSMUSG00000026721	ENSMUST00000195442	missense_variant	322	77	26	Q/P	cAg/cCg	Rabgap1l
1_161083424_T/G	1:161083424	ENSMUSG00000026708	ENSMUST00000028035	missense_variant	1587	940	314	S/A	Tca/Gca	Cenpl
1_161083424_T/G	1:161083424	ENSMUSG00000026708	ENSMUST00000111618	missense_variant	1619	940	314	S/A	Tca/Gca	Cenpl
1_161083424_T/G	1:161083424	ENSMUSG00000026708	ENSMUST00000111620	missense_variant	1533	940	314	S/A	Tca/Gca	Cenpl
1_162535922_G/A	1:162535922	ENSMUSG00000026694	ENSMUST00000176220	missense_variant	638	638	213	T/M	aCg/aTg	Mettl13	YES
1_162535922_G/A	1:162535922	ENSMUSG00000026694	ENSMUST00000028017	missense_variant	2037	1742	581	T/M	aCg/aTg	Mettl13	YES
1_162544372_G/T	1:162544372	ENSMUSG00000026694	ENSMUST00000159817	missense_variant,NMD_transcript_variant	715	449	150	A/E	gCg/gAg	Mettl13
1_162546031_C/A	1:162546031	ENSMUSG00000026694	ENSMUST00000028017	missense_variant	945	650	217	G/V	gGc/gTc	Mettl13	YES
1_162715414_T/G	1:162715414	ENSMUSG00000040225	ENSMUST00000183011	missense_variant	1143	1009	337	T/P	Act/Cct	Prrc2c
1_162718880_G/C	1:162718880	ENSMUSG00000040225	ENSMUST00000183011	missense_variant	670	536	179	S/C	tCt/tGt	Prrc2c
1_162805167_T/C	1:162805167	ENSMUSG00000026692	ENSMUST00000028014	missense_variant	643	614	205	E/G	gAa/gGa	Fmo4
1_162805167_T/C	1:162805167	ENSMUSG00000026692	ENSMUST00000111525	missense_variant	844	614	205	E/G	gAa/gGa	Fmo4
1_162808424_C/T	1:162808424	ENSMUSG00000026692	ENSMUST00000028014	missense_variant	187	158	53	R/K	aGg/aAg	Fmo4	YES
1_162808424_C/T	1:162808424	ENSMUSG00000026692	ENSMUST00000140274	missense_variant	563	158	53	R/K	aGg/aAg	Fmo4	YES
1_162808424_C/T	1:162808424	ENSMUSG00000026692	ENSMUST00000111525	missense_variant	388	158	53	R/K	aGg/aAg	Fmo4	YES
1_162878061_G/A	1:162878061	ENSMUSG00000040170	ENSMUST00000111510	missense_variant	1568	1208	403	T/M	aCg/aTg	Fmo2
1_162878061_G/A	1:162878061	ENSMUSG00000040170	ENSMUST00000045902	missense_variant	1255	1208	403	T/M	aCg/aTg	Fmo2
1_162880421_C/T	1:162880421	ENSMUSG00000040170	ENSMUST00000111510	missense_variant	1504	1144	382	V/I	Gta/Ata	Fmo2	YES
1_162880421_C/T	1:162880421	ENSMUSG00000040170	ENSMUST00000045902	missense_variant	1191	1144	382	V/I	Gta/Ata	Fmo2	YES
1_162967784_G/A	1:162967784	ENSMUSG00000026691	ENSMUST00000028010	missense_variant	544	481	161	P/S	Cca/Tca	Fmo3
1_162968776_C/T	1:162968776	ENSMUSG00000026691	ENSMUST00000028010	missense_variant	289	226	76	D/N	Gat/Aat	Fmo3
1_162968824_T/C	1:162968824	ENSMUSG00000026691	ENSMUST00000028010	missense_variant	241	178	60	T/A	Acc/Gcc	Fmo3
1_163952042_A/G	1:163952042	ENSMUSG00000026584	ENSMUST00000027876	missense_variant	2049	1577	526	E/G	gAg/gGg	Scyl3	YES
1_163952042_A/G	1:163952042	ENSMUSG00000026584	ENSMUST00000170359	missense_variant	1985	1538	513	E/G	gAg/gGg	Scyl3	YES
1_163952042_A/G	1:163952042	ENSMUSG00000026584	ENSMUST00000161908	missense_variant	1823	1538	513	E/G	gAg/gGg	Scyl3	YES
1_163953385_G/C	1:163953385	ENSMUSG00000026584	ENSMUST00000027876	missense_variant	2627	2155	719	E/Q	Gag/Cag	Scyl3	YES
1_163953385_G/C	1:163953385	ENSMUSG00000026584	ENSMUST00000170359	missense_variant	2563	2116	706	E/Q	Gag/Cag	Scyl3	YES
1_163953385_G/C	1:163953385	ENSMUSG00000026584	ENSMUST00000161908	missense_variant	2401	2116	706	E/Q	Gag/Cag	Scyl3	YES
1_163959325_G/A	1:163959325	ENSMUSG00000041406	ENSMUST00000045876	missense_variant	2250	2174	725	S/L	tCg/tTg	BC055324	YES
1_163959325_G/A	1:163959325	ENSMUSG00000041406	ENSMUST00000097493	missense_variant	2250	2174	725	S/L	tCg/tTg	BC055324	YES
1_163960611_A/G	1:163960611	ENSMUSG00000041406	ENSMUST00000045876	missense_variant	2139	2063	688	F/S	tTc/tCc	BC055324
1_163960611_A/G	1:163960611	ENSMUSG00000041406	ENSMUST00000097493	missense_variant	2139	2063	688	F/S	tTc/tCc	BC055324
1_163968260_G/A	1:163968260	ENSMUSG00000041406	ENSMUST00000045876	missense_variant	1437	1361	454	T/M	aCg/aTg	BC055324
1_163968260_G/A	1:163968260	ENSMUSG00000041406	ENSMUST00000097493	missense_variant	1437	1361	454	T/M	aCg/aTg	BC055324
1_163996198_T/A	1:163996198	ENSMUSG00000041396	ENSMUST00000111490	missense_variant	374	87	29	S/R	agT/agA	Mettl18
1_163996198_T/A	1:163996198	ENSMUSG00000041396	ENSMUST00000045694	missense_variant	468	87	29	S/R	agT/agA	Mettl18
1_163996235_C/T	1:163996235	ENSMUSG00000041396	ENSMUST00000111490	missense_variant	411	124	42	R/C	Cgt/Tgt	Mettl18
1_163996235_C/T	1:163996235	ENSMUSG00000041396	ENSMUST00000045694	missense_variant	505	124	42	R/C	Cgt/Tgt	Mettl18
1_163996604_C/A	1:163996604	ENSMUSG00000041396	ENSMUST00000111490	missense_variant	780	493	165	L/I	Ctc/Atc	Mettl18
1_163996604_C/A	1:163996604	ENSMUSG00000041396	ENSMUST00000045694	missense_variant	874	493	165	L/I	Ctc/Atc	Mettl18
1_163997193_C/A	1:163997193	ENSMUSG00000041396	ENSMUST00000111490	missense_variant	1369	1082	361	P/H	cCc/cAc	Mettl18
1_163997193_C/A	1:163997193	ENSMUSG00000041396	ENSMUST00000045694	missense_variant	1463	1082	361	P/H	cCc/cAc	Mettl18
1_164049224_C/A	1:164049224	ENSMUSG00000026582	ENSMUST00000027874	missense_variant	183	68	23	A/D	gCt/gAt	Sele	YES
1_164050716_G/A	1:164050716	ENSMUSG00000026582	ENSMUST00000027874	missense_variant	738	623	208	S/N	aGc/aAc	Sele	YES
1_164051885_C/T	1:164051885	ENSMUSG00000026582	ENSMUST00000027874	missense_variant	1101	986	329	T/I	aCa/aTa	Sele	YES
1_164066637_C/T	1:164066637	ENSMUSG00000026581	ENSMUST00000192047	missense_variant	706	499	167	P/S	Cct/Tct	Sell
1_164066637_C/T	1:164066637	ENSMUSG00000026581	ENSMUST00000027871	missense_variant	711	607	203	P/S	Cct/Tct	Sell
1_164066637_C/T	1:164066637	ENSMUSG00000026581	ENSMUST00000097491	missense_variant	607	607	203	P/S	Cct/Tct	Sell
1_164126464_C/G	1:164126464	ENSMUSG00000026580	ENSMUST00000162746	missense_variant	455	332	111	T/R	aCg/aGg	Selp	YES
1_164142836_G/A	1:164142836	ENSMUSG00000026580	ENSMUST00000162746	missense_variant	1991	1868	623	R/H	cGc/cAc	Selp	YES
1_164179359_T/A	1:164179359	ENSMUSG00000026579	ENSMUST00000086040	missense_variant	856	731	244	I/K	aTa/aAa	F5	YES
1_164193661_G/C	1:164193661	ENSMUSG00000026579	ENSMUST00000086040	missense_variant	3829	3704	1235	G/A	gGt/gCt	F5	YES
1_164193751_C/T	1:164193751	ENSMUSG00000026579	ENSMUST00000086040	missense_variant	3919	3794	1265	T/M	aCg/aTg	F5	YES
1_164292366_C/T	1:164292366	ENSMUSG00000026577	ENSMUST00000086032	missense_variant	1366	1072	358	D/N	Gac/Aac	Blzf1
1_164292366_C/T	1:164292366	ENSMUSG00000026577	ENSMUST00000120447	missense_variant	1453	1072	358	D/N	Gac/Aac	Blzf1
1_164380653_C/T	1:164380653	ENSMUSG00000026575	ENSMUST00000191947	missense_variant	1090	889	297	R/W	Cgg/Tgg	Nme7	YES
1_164380653_C/T	1:164380653	ENSMUSG00000026575	ENSMUST00000193808	missense_variant,NMD_transcript_variant	1655	889	297	R/W	Cgg/Tgg	Nme7	YES
1_164380653_C/T	1:164380653	ENSMUSG00000026575	ENSMUST00000193683	missense_variant	1189	889	297	R/W	Cgg/Tgg	Nme7	YES
1_165186845_T/C	1:165186845	ENSMUSG00000040848	ENSMUST00000192565	missense_variant,NMD_transcript_variant	295	280	94	M/V	Atg/Gtg	Sft2d2
1_165593676_C/T	1:165593676	ENSMUSG00000026566	ENSMUST00000191818	missense_variant,splice_region_variant	587	529	177	A/T	Gcc/Acc	Mpzl1	YES
1_165593676_C/T	1:165593676	ENSMUSG00000026566	ENSMUST00000068705	missense_variant,splice_region_variant	735	607	203	A/T	Gcc/Acc	Mpzl1	YES
1_165593676_C/T	1:165593676	ENSMUSG00000026566	ENSMUST00000193023	missense_variant,splice_region_variant	867	722	241	G/D	gGc/gAc	Mpzl1	YES
1_165593676_C/T	1:165593676	ENSMUSG00000026566	ENSMUST00000111435	missense_variant,splice_region_variant	849	713	238	G/D	gGc/gAc	Mpzl1	YES
1_165593676_C/T	1:165593676	ENSMUSG00000026566	ENSMUST00000194437	missense_variant,splice_region_variant	380	260	87	G/D	gGc/gAc	Mpzl1	YES
1_165655616_G/A	1:165655616	ENSMUSG00000040723	ENSMUST00000097474	missense_variant	995	805	269	R/W	Cgg/Tgg	Rcsd1	YES
1_165655616_G/A	1:165655616	ENSMUSG00000040723	ENSMUST00000040357	missense_variant	1047	895	299	R/W	Cgg/Tgg	Rcsd1	YES
1_165655654_G/A	1:165655654	ENSMUSG00000040723	ENSMUST00000097474	missense_variant	957	767	256	T/I	aCc/aTc	Rcsd1
1_165655654_G/A	1:165655654	ENSMUSG00000040723	ENSMUST00000040357	missense_variant	1009	857	286	T/I	aCc/aTc	Rcsd1
1_165663615_G/A	1:165663615	ENSMUSG00000040723	ENSMUST00000040357	missense_variant	301	149	50	S/F	tCc/tTc	Rcsd1	YES
1_165664974_C/T	1:165664974	ENSMUSG00000040723	ENSMUST00000097474	missense_variant	273	83	28	R/Q	cGg/cAg	Rcsd1	YES
1_166099369_A/T	1:166099369	ENSMUSG00000026564	ENSMUST00000085992	missense_variant	2802	2673	891	D/E	gaT/gaA	Dusp27
1_166099369_A/T	1:166099369	ENSMUSG00000026564	ENSMUST00000192369	missense_variant	2824	2673	891	D/E	gaT/gaA	Dusp27
1_166100057_G/T	1:166100057	ENSMUSG00000026564	ENSMUST00000085992	missense_variant	2114	1985	662	P/H	cCt/cAt	Dusp27	YES
1_166100057_G/T	1:166100057	ENSMUSG00000026564	ENSMUST00000192369	missense_variant	2136	1985	662	P/H	cCt/cAt	Dusp27	YES
1_166100183_C/T	1:166100183	ENSMUSG00000026564	ENSMUST00000085992	missense_variant	1988	1859	620	R/Q	cGg/cAg	Dusp27
1_166100183_C/T	1:166100183	ENSMUSG00000026564	ENSMUST00000192369	missense_variant	2010	1859	620	R/Q	cGg/cAg	Dusp27
1_166100360_C/A	1:166100360	ENSMUSG00000026564	ENSMUST00000085992	missense_variant	1811	1682	561	G/V	gGc/gTc	Dusp27
1_166100360_C/A	1:166100360	ENSMUSG00000026564	ENSMUST00000192369	missense_variant	1833	1682	561	G/V	gGc/gTc	Dusp27
1_166100586_C/T	1:166100586	ENSMUSG00000026564	ENSMUST00000085992	missense_variant	1585	1456	486	A/T	Gcc/Acc	Dusp27	YES
1_166100586_C/T	1:166100586	ENSMUSG00000026564	ENSMUST00000192369	missense_variant	1607	1456	486	A/T	Gcc/Acc	Dusp27	YES
1_166100907_C/T	1:166100907	ENSMUSG00000026564	ENSMUST00000085992	missense_variant	1264	1135	379	D/N	Gac/Aac	Dusp27
1_166100907_C/T	1:166100907	ENSMUSG00000026564	ENSMUST00000192369	missense_variant	1286	1135	379	D/N	Gac/Aac	Dusp27
1_166399328_G/A	1:166399328	ENSMUSG00000040596	ENSMUST00000135673	missense_variant	1274	1253	418	T/I	aCa/aTa	Pogk	YES
1_166399328_G/A	1:166399328	ENSMUSG00000040596	ENSMUST00000169324	missense_variant	1320	1253	418	T/I	aCa/aTa	Pogk	YES
1_166399328_G/A	1:166399328	ENSMUSG00000040596	ENSMUST00000131487	missense_variant	1592	1217	406	T/I	aCa/aTa	Pogk	YES
1_166399328_G/A	1:166399328	ENSMUSG00000040596	ENSMUST00000128861	missense_variant	1689	1217	406	T/I	aCa/aTa	Pogk	YES
1_166495888_T/C	1:166495888	ENSMUSG00000086056	ENSMUST00000143922	missense_variant	333	265	89	M/V	Atg/Gtg	Gm4846	YES
1_166495911_T/A	1:166495911	ENSMUSG00000086056	ENSMUST00000143922	missense_variant	310	242	81	N/I	aAc/aTc	Gm4846	YES
1_166497477_C/T	1:166497477	ENSMUSG00000086056	ENSMUST00000143922	missense_variant	112	44	15	G/E	gGa/gAa	Gm4846	YES
1_166632693_A/T	1:166632693	ENSMUSG00000051081	ENSMUST00000046662	missense_variant	1423	1223	408	I/N	aTc/aAc	Gm4847	YES
1_166632697_C/T	1:166632697	ENSMUSG00000051081	ENSMUST00000046662	missense_variant	1419	1219	407	D/N	Gac/Aac	Gm4847	YES
1_166632704_C/A	1:166632704	ENSMUSG00000051081	ENSMUST00000046662	missense_variant	1412	1212	404	M/I	atG/atT	Gm4847	YES
1_166638303_C/G	1:166638303	ENSMUSG00000051081	ENSMUST00000046662	missense_variant	916	716	239	R/P	cGt/cCt	Gm4847	YES
1_166641646_G/T	1:166641646	ENSMUSG00000051081	ENSMUST00000046662	missense_variant	648	448	150	H/N	Cac/Aac	Gm4847	YES
1_166641654_C/A	1:166641654	ENSMUSG00000051081	ENSMUST00000046662	missense_variant	640	440	147	C/F	tGc/tTc	Gm4847	YES
1_166642238_T/C	1:166642238	ENSMUSG00000051081	ENSMUST00000046662	missense_variant	465	265	89	M/V	Atg/Gtg	Gm4847	YES
1_166642261_T/A	1:166642261	ENSMUSG00000051081	ENSMUST00000046662	missense_variant	442	242	81	N/I	aAc/aTc	Gm4847	YES
1_169933979_C/T	1:169933979	ENSMUSG00000070532	ENSMUST00000094348	missense_variant	1057	646	216	R/C	Cgt/Tgt	1700084C01Rik	YES
1_169933979_C/T	1:169933979	ENSMUSG00000070532	ENSMUST00000175731	missense_variant	694	649	217	R/C	Cgt/Tgt	1700084C01Rik	YES
1_170150385_G/A	1:170150385	ENSMUSG00000026670	ENSMUST00000111350	missense_variant	1347	1096	366	H/Y	Cac/Tac	Uap1
1_170150385_G/A	1:170150385	ENSMUSG00000026670	ENSMUST00000027981	missense_variant	1336	1096	366	H/Y	Cac/Tac	Uap1
1_170150385_G/A	1:170150385	ENSMUSG00000026670	ENSMUST00000111351	missense_variant	1336	1096	366	H/Y	Cac/Tac	Uap1
1_170232901_A/G	1:170232901	ENSMUSG00000073494	ENSMUST00000097470	missense_variant,NMD_transcript_variant	125	31	11	T/A	Acc/Gcc	Sh2d1b2
1_170232901_A/G	1:170232901	ENSMUSG00000073494	ENSMUST00000162752	missense_variant	153	31	11	T/A	Acc/Gcc	Sh2d1b2
1_170232902_C/T	1:170232902	ENSMUSG00000073494	ENSMUST00000097470	missense_variant,NMD_transcript_variant	126	32	11	T/I	aCc/aTc	Sh2d1b2
1_170232902_C/T	1:170232902	ENSMUSG00000073494	ENSMUST00000162752	missense_variant	154	32	11	T/I	aCc/aTc	Sh2d1b2
1_170284675_C/T	1:170284675	ENSMUSG00000102418	ENSMUST00000179976	missense_variant	450	394	132	P/S	Cct/Tct	Sh2d1b1	YES
1_170666717_C/T	1:170666717	ENSMUSG00000038463	ENSMUST00000046792	missense_variant	1259	869	290	A/V	gCc/gTc	Olfml2b	YES
1_170920841_C/A	1:170920841	ENSMUSG00000038421	ENSMUST00000159171	missense_variant	850	807	269	W/C	tgG/tgT	Fcrla
1_170920841_C/A	1:170920841	ENSMUSG00000038421	ENSMUST00000046322	missense_variant	853	810	270	W/C	tgG/tgT	Fcrla
1_170927476_G/A	1:170927476	ENSMUSG00000038421	ENSMUST00000162136	missense_variant	80	65	22	T/I	aCc/aTc	Fcrla
1_170927476_G/A	1:170927476	ENSMUSG00000038421	ENSMUST00000159171	missense_variant	108	65	22	T/I	aCc/aTc	Fcrla
1_170927476_G/A	1:170927476	ENSMUSG00000038421	ENSMUST00000046322	missense_variant	108	65	22	T/I	aCc/aTc	Fcrla
1_170968072_G/A	1:170968072	ENSMUSG00000026656	ENSMUST00000027966	missense_variant	411	287	96	T/M	aCg/aTg	Fcgr2b
1_170968072_G/A	1:170968072	ENSMUSG00000026656	ENSMUST00000081103	missense_variant	411	287	96	T/M	aCg/aTg	Fcgr2b
1_170968072_G/A	1:170968072	ENSMUSG00000026656	ENSMUST00000159688	missense_variant	411	287	96	T/M	aCg/aTg	Fcgr2b
1_170968072_G/A	1:170968072	ENSMUSG00000026656	ENSMUST00000159969	missense_variant	597	287	96	T/M	aCg/aTg	Fcgr2b
1_171020094_G/T	1:171020094	ENSMUSG00000059089	ENSMUST00000078825	missense_variant	320	260	87	R/M	aGg/aTg	Fcgr4	YES
1_171054164_C/T	1:171054164	ENSMUSG00000059498	ENSMUST00000169017	missense_variant	441	391	131	V/M	Gtg/Atg	Fcgr3	YES
1_171054164_C/T	1:171054164	ENSMUSG00000059498	ENSMUST00000164044	missense_variant	444	394	132	V/M	Gtg/Atg	Fcgr3	YES
1_171220870_C/T	1:171220870	ENSMUSG00000005674	ENSMUST00000111327	missense_variant	479	313	105	G/S	Ggc/Agc	Tomm40l	YES
1_171220870_C/T	1:171220870	ENSMUSG00000005674	ENSMUST00000005817	missense_variant	588	313	105	G/S	Ggc/Agc	Tomm40l	YES
1_171254018_C/T	1:171254018	ENSMUSG00000006403	ENSMUST00000111314	missense_variant	1004	649	217	P/S	Ccc/Tcc	Adamts4	YES
1_171254018_C/T	1:171254018	ENSMUSG00000006403	ENSMUST00000111315	missense_variant	1632	1240	414	P/S	Ccc/Tcc	Adamts4	YES
1_171259096_G/A	1:171259096	ENSMUSG00000006403	ENSMUST00000111314	missense_variant	2220	1865	622	R/H	cGc/cAc	Adamts4	YES
1_171259096_G/A	1:171259096	ENSMUSG00000006403	ENSMUST00000111315	missense_variant	2848	2456	819	R/H	cGc/cAc	Adamts4	YES
1_171279519_C/T	1:171279519	ENSMUSG00000062729	ENSMUST00000192956	missense_variant	446	446	149	R/Q	cGg/cAg	Ppox
1_171279519_C/T	1:171279519	ENSMUSG00000062729	ENSMUST00000073120	missense_variant	849	527	176	R/Q	cGg/cAg	Ppox
1_171280743_T/C	1:171280743	ENSMUSG00000062729	ENSMUST00000192956	missense_variant	18	18	6	I/M	atA/atG	Ppox	YES
1_171280743_T/C	1:171280743	ENSMUSG00000062729	ENSMUST00000073120	missense_variant	340	18	6	I/M	atA/atG	Ppox	YES
1_171338636_A/C	1:171338636	ENSMUSG00000013997	ENSMUST00000111296	missense_variant,splice_region_variant	766	707	236	L/R	cTc/cGc	Nit1
1_171404837_G/A	1:171404837	ENSMUSG00000048865	ENSMUST00000056449	missense_variant	1362	1049	350	S/N	aGt/aAt	Arhgap30
1_171504107_A/G	1:171504107	ENSMUSG00000060244	ENSMUST00000081527	missense_variant	630	451	151	T/A	Acg/Gcg	Alyref2
1_171518293_T/C/A	1:171518293	ENSMUSG00000038209	ENSMUST00000043094	missense_variant	970	890	297	Y/C	tAc/tGc	Itln1
1_171518297_C/A	1:171518297	ENSMUSG00000038209	ENSMUST00000043094	missense_variant	966	886	296	G/W	Ggg/Tgg	Itln1
1_171518321_A/C	1:171518321	ENSMUSG00000038209	ENSMUST00000043094	missense_variant	942	862	288	W/G	Tgg/Ggg	Itln1	YES
1_171518348_G/C	1:171518348	ENSMUSG00000038209	ENSMUST00000043094	missense_variant	915	835	279	Q/E	Cag/Gag	Itln1	YES
1_171518359_C/A	1:171518359	ENSMUSG00000038209	ENSMUST00000043094	missense_variant	904	824	275	G/V	gGt/gTt	Itln1	YES
1_171518360_C/A	1:171518360	ENSMUSG00000038209	ENSMUST00000043094	missense_variant	903	823	275	G/C	Ggt/Tgt	Itln1	YES
1_171529122_T/G	1:171529122	ENSMUSG00000038209	ENSMUST00000043094	missense_variant,splice_region_variant	868	788	263	H/P	cAt/cCt	Itln1	YES
1_171529123_G/C/A	1:171529123	ENSMUSG00000038209	ENSMUST00000043094	missense_variant,splice_region_variant	867	787	263	H/D	Cat/Gat	Itln1	YES
1_171530566_G/A	1:171530566	ENSMUSG00000038209	ENSMUST00000043094	missense_variant	693	613	205	P/S	Cca/Tca	Itln1	YES
1_171530595_C/T	1:171530595	ENSMUSG00000038209	ENSMUST00000043094	missense_variant	664	584	195	G/E	gGa/gAa	Itln1	YES
1_171531141_G/A	1:171531141	ENSMUSG00000038209	ENSMUST00000043094	missense_variant	537	457	153	P/S	Ccc/Tcc	Itln1	YES
1_171533419_G/A	1:171533419	ENSMUSG00000038209	ENSMUST00000043094	missense_variant	184	104	35	S/F	tCc/tTc	Itln1	YES
1_171559330_G/T/C	1:171559330	ENSMUSG00000004709	ENSMUST00000194797	missense_variant,NMD_transcript_variant	138	6	2	L/F	ttG/ttT	Cd244	YES
1_171559330_G/T/C	1:171559330	ENSMUSG00000004709	ENSMUST00000194797	missense_variant,NMD_transcript_variant	138	6	2	L/F	ttG/ttC	Cd244	YES
1_171559330_G/T/C	1:171559330	ENSMUSG00000004709	ENSMUST00000004829	missense_variant	138	6	2	L/F	ttG/ttT	Cd244	YES
1_171559330_G/T/C	1:171559330	ENSMUSG00000004709	ENSMUST00000004829	missense_variant	138	6	2	L/F	ttG/ttC	Cd244	YES
1_171573768_C/T	1:171573768	ENSMUSG00000004709	ENSMUST00000194797	missense_variant,NMD_transcript_variant	281	149	50	S/F	tCt/tTt	Cd244	YES
1_171573768_C/T	1:171573768	ENSMUSG00000004709	ENSMUST00000004829	missense_variant	281	149	50	S/F	tCt/tTt	Cd244	YES
1_171573771_T/C	1:171573771	ENSMUSG00000004709	ENSMUST00000194797	missense_variant,NMD_transcript_variant	284	152	51	V/A	gTt/gCt	Cd244
1_171573816_T/C	1:171573816	ENSMUSG00000004709	ENSMUST00000194797	missense_variant,NMD_transcript_variant	329	197	66	I/T	aTc/aCc	Cd244	YES
1_171573816_T/C	1:171573816	ENSMUSG00000004709	ENSMUST00000004829	missense_variant	329	197	66	I/T	aTc/aCc	Cd244	YES
1_171573833_G/T/A	1:171573833	ENSMUSG00000004709	ENSMUST00000194797	missense_variant,NMD_transcript_variant	346	214	72	D/Y	Gat/Tat	Cd244	YES
1_171573833_G/T/A	1:171573833	ENSMUSG00000004709	ENSMUST00000004829	missense_variant	346	214	72	D/Y	Gat/Tat	Cd244	YES
1_171573930_G/C	1:171573930	ENSMUSG00000004709	ENSMUST00000194797	missense_variant,NMD_transcript_variant	443	311	104	S/T	aGt/aCt	Cd244	YES
1_171573930_G/C	1:171573930	ENSMUSG00000004709	ENSMUST00000004829	missense_variant	443	311	104	S/T	aGt/aCt	Cd244	YES
1_171573947_G/A	1:171573947	ENSMUSG00000004709	ENSMUST00000194797	missense_variant,NMD_transcript_variant	460	328	110	E/K	Gag/Aag	Cd244	YES
1_171573947_G/A	1:171573947	ENSMUSG00000004709	ENSMUST00000004829	missense_variant	460	328	110	E/K	Gag/Aag	Cd244	YES
1_171573952_C/G	1:171573952	ENSMUSG00000004709	ENSMUST00000194797	missense_variant,NMD_transcript_variant	465	333	111	I/M	atC/atG	Cd244	YES
1_171573952_C/G	1:171573952	ENSMUSG00000004709	ENSMUST00000004829	missense_variant	465	333	111	I/M	atC/atG	Cd244	YES
1_171573954_C/T	1:171573954	ENSMUSG00000004709	ENSMUST00000194797	missense_variant,NMD_transcript_variant	467	335	112	T/I	aCc/aTc	Cd244
1_171573954_C/T	1:171573954	ENSMUSG00000004709	ENSMUST00000004829	missense_variant	467	335	112	T/I	aCc/aTc	Cd244
1_171573965_G/A	1:171573965	ENSMUSG00000004709	ENSMUST00000194797	missense_variant,NMD_transcript_variant	478	346	116	G/R	Gga/Aga	Cd244	YES
1_171573965_G/A	1:171573965	ENSMUSG00000004709	ENSMUST00000004829	missense_variant	478	346	116	G/R	Gga/Aga	Cd244	YES
1_171573972_T/C	1:171573972	ENSMUSG00000004709	ENSMUST00000194797	missense_variant,NMD_transcript_variant	485	353	118	V/A	gTg/gCg	Cd244	YES
1_171573972_T/C	1:171573972	ENSMUSG00000004709	ENSMUST00000004829	missense_variant	485	353	118	V/A	gTg/gCg	Cd244	YES
1_171574105_C/T	1:171574105	ENSMUSG00000004709	ENSMUST00000194797	missense_variant,NMD_transcript_variant	530	398	133	T/I	aCc/aTc	Cd244	YES
1_171574105_C/T	1:171574105	ENSMUSG00000004709	ENSMUST00000004829	missense_variant	530	398	133	T/I	aCc/aTc	Cd244	YES
1_171574130_G/C	1:171574130	ENSMUSG00000004709	ENSMUST00000194797	missense_variant,NMD_transcript_variant	555	423	141	K/N	aaG/aaC	Cd244	YES
1_171574130_G/C	1:171574130	ENSMUSG00000004709	ENSMUST00000004829	missense_variant	555	423	141	K/N	aaG/aaC	Cd244	YES
1_171574165_C/T	1:171574165	ENSMUSG00000004709	ENSMUST00000004829	missense_variant	590	458	153	S/F	tCc/tTc	Cd244	YES
1_171574168_G/A	1:171574168	ENSMUSG00000004709	ENSMUST00000194797	missense_variant,NMD_transcript_variant	593	461	154	C/Y	tGc/tAc	Cd244	YES
1_171574168_G/A	1:171574168	ENSMUSG00000004709	ENSMUST00000004829	missense_variant	593	461	154	C/Y	tGc/tAc	Cd244	YES
1_171574171_T/C	1:171574171	ENSMUSG00000004709	ENSMUST00000004829	missense_variant	596	464	155	L/S	tTg/tCg	Cd244
1_171574201_C/G	1:171574201	ENSMUSG00000004709	ENSMUST00000194797	missense_variant,NMD_transcript_variant	626	494	165	A/G	gCt/gGt	Cd244	YES
1_171574201_C/G	1:171574201	ENSMUSG00000004709	ENSMUST00000004829	missense_variant	626	494	165	A/G	gCt/gGt	Cd244	YES
1_171574206_T/C	1:171574206	ENSMUSG00000004709	ENSMUST00000194797	missense_variant,NMD_transcript_variant	631	499	167	Y/H	Tac/Cac	Cd244	YES
1_171574206_T/C	1:171574206	ENSMUSG00000004709	ENSMUST00000004829	missense_variant	631	499	167	Y/H	Tac/Cac	Cd244	YES
1_171574213_G/A	1:171574213	ENSMUSG00000004709	ENSMUST00000194797	missense_variant,NMD_transcript_variant	638	506	169	G/E	gGg/gAg	Cd244	YES
1_171574213_G/A	1:171574213	ENSMUSG00000004709	ENSMUST00000004829	missense_variant	638	506	169	G/E	gGg/gAg	Cd244	YES
1_171574219_C/T	1:171574219	ENSMUSG00000004709	ENSMUST00000194797	missense_variant,NMD_transcript_variant	644	512	171	T/I	aCt/aTt	Cd244	YES
1_171574219_C/T	1:171574219	ENSMUSG00000004709	ENSMUST00000004829	missense_variant	644	512	171	T/I	aCt/aTt	Cd244	YES
1_171574245_A/G	1:171574245	ENSMUSG00000004709	ENSMUST00000194797	missense_variant,NMD_transcript_variant	670	538	180	T/A	Acc/Gcc	Cd244	YES
1_171574245_A/G	1:171574245	ENSMUSG00000004709	ENSMUST00000004829	missense_variant	670	538	180	T/A	Acc/Gcc	Cd244	YES
1_171574272_A/T	1:171574272	ENSMUSG00000004709	ENSMUST00000194797	missense_variant,NMD_transcript_variant	697	565	189	S/C	Agc/Tgc	Cd244	YES
1_171574272_A/T	1:171574272	ENSMUSG00000004709	ENSMUST00000004829	missense_variant	697	565	189	S/C	Agc/Tgc	Cd244	YES
1_171574315_G/C	1:171574315	ENSMUSG00000004709	ENSMUST00000194797	missense_variant,NMD_transcript_variant	740	608	203	S/T	aGc/aCc	Cd244	YES
1_171574315_G/C	1:171574315	ENSMUSG00000004709	ENSMUST00000004829	missense_variant	740	608	203	S/T	aGc/aCc	Cd244	YES
1_171574357_G/C	1:171574357	ENSMUSG00000004709	ENSMUST00000194797	missense_variant,NMD_transcript_variant	782	650	217	S/T	aGt/aCt	Cd244	YES
1_171577266_G/A	1:171577266	ENSMUSG00000004709	ENSMUST00000194797	missense_variant,NMD_transcript_variant	817	685	229	V/M	Gtg/Atg	Cd244	YES
1_171577282_T/C	1:171577282	ENSMUSG00000004709	ENSMUST00000194797	missense_variant,NMD_transcript_variant	833	701	234	L/P	cTa/cCa	Cd244	YES
1_171577282_T/C	1:171577282	ENSMUSG00000004709	ENSMUST00000004829	missense_variant	833	701	234	L/P	cTa/cCa	Cd244	YES
1_171577290_T/A/C	1:171577290	ENSMUSG00000004709	ENSMUST00000194797	missense_variant,NMD_transcript_variant	841	709	237	L/I	Tta/Ata	Cd244	YES
1_171577335_A/T	1:171577335	ENSMUSG00000004709	ENSMUST00000194797	missense_variant,NMD_transcript_variant	886	754	252	R/W	Agg/Tgg	Cd244	YES
1_171577335_A/T	1:171577335	ENSMUSG00000004709	ENSMUST00000004829	missense_variant	886	754	252	R/W	Agg/Tgg	Cd244	YES
1_171577854_T/C	1:171577854	ENSMUSG00000004709	ENSMUST00000194797	missense_variant,NMD_transcript_variant	938	806	269	V/A	gTc/gCc	Cd244	YES
1_171577854_T/C	1:171577854	ENSMUSG00000004709	ENSMUST00000004829	missense_variant	938	806	269	V/A	gTc/gCc	Cd244	YES
1_171577880_C/A	1:171577880	ENSMUSG00000004709	ENSMUST00000194797	missense_variant,NMD_transcript_variant	964	832	278	Q/K	Caa/Aaa	Cd244	YES
1_171577880_C/A	1:171577880	ENSMUSG00000004709	ENSMUST00000004829	missense_variant	964	832	278	Q/K	Caa/Aaa	Cd244	YES
1_171580762_C/T	1:171580762	ENSMUSG00000004709	ENSMUST00000004829	missense_variant	1130	998	333	S/F	tCt/tTt	Cd244
1_171580764_G/T	1:171580764	ENSMUSG00000004709	ENSMUST00000004829	missense_variant	1132	1000	334	D/Y	Gat/Tat	Cd244
1_171580780_A/G	1:171580780	ENSMUSG00000004709	ENSMUST00000004829	missense_variant	1148	1016	339	E/G	gAa/gGa	Cd244	YES
1_171580794_T/G	1:171580794	ENSMUSG00000004709	ENSMUST00000004829	missense_variant	1162	1030	344	Y/D	Tat/Gat	Cd244	YES
1_171581681_T/C/A	1:171581681	ENSMUSG00000004709	ENSMUST00000004829	missense_variant	1227	1095	365	S/R	agT/agA	Cd244	YES
1_171581686_C/T	1:171581686	ENSMUSG00000004709	ENSMUST00000004829	missense_variant	1232	1100	367	T/I	aCc/aTc	Cd244	YES
1_171581688_G/A	1:171581688	ENSMUSG00000004709	ENSMUST00000004829	missense_variant	1234	1102	368	V/M	Gtg/Atg	Cd244	YES
1_171581691_T/C	1:171581691	ENSMUSG00000004709	ENSMUST00000004829	missense_variant	1237	1105	369	Y/H	Tac/Cac	Cd244	YES
1_171581697_G/T/A	1:171581697	ENSMUSG00000004709	ENSMUST00000004829	missense_variant,splice_region_variant	1243	1111	371	E/K	Gag/Aag	Cd244	YES
1_171593967_G/A	1:171593967	ENSMUSG00000004707	ENSMUST00000004827	missense_variant	1420	1385	462	A/V	gCc/gTc	Ly9
1_171593967_G/A	1:171593967	ENSMUSG00000004707	ENSMUST00000068878	missense_variant	1802	1715	572	A/V	gCc/gTc	Ly9
1_171593967_G/A	1:171593967	ENSMUSG00000004707	ENSMUST00000111277	missense_variant	1721	1715	572	A/V	gCc/gTc	Ly9
1_171594148_G/A	1:171594148	ENSMUSG00000004707	ENSMUST00000004827	missense_variant	1239	1204	402	R/W	Cgg/Tgg	Ly9	YES
1_171594148_G/A	1:171594148	ENSMUSG00000004707	ENSMUST00000068878	missense_variant	1621	1534	512	R/W	Cgg/Tgg	Ly9	YES
1_171594148_G/A	1:171594148	ENSMUSG00000004707	ENSMUST00000111277	missense_variant	1540	1534	512	R/W	Cgg/Tgg	Ly9	YES
1_171596540_G/A	1:171596540	ENSMUSG00000004707	ENSMUST00000004827	missense_variant	1147	1112	371	S/L	tCg/tTg	Ly9	YES
1_171596540_G/A	1:171596540	ENSMUSG00000004707	ENSMUST00000068878	missense_variant	1529	1442	481	S/L	tCg/tTg	Ly9	YES
1_171596540_G/A	1:171596540	ENSMUSG00000004707	ENSMUST00000111277	missense_variant	1448	1442	481	S/L	tCg/tTg	Ly9	YES
1_171605056_G/A	1:171605056	ENSMUSG00000004707	ENSMUST00000068878	missense_variant	475	388	130	H/Y	Cat/Tat	Ly9
1_171638741_G/T	1:171638741	ENSMUSG00000038179	ENSMUST00000111276	missense_variant	765	685	229	L/M	Ctg/Atg	Slamf7	YES
1_171638741_G/T	1:171638741	ENSMUSG00000038179	ENSMUST00000194791	missense_variant	685	685	229	L/M	Ctg/Atg	Slamf7	YES
1_171638741_G/T	1:171638741	ENSMUSG00000038179	ENSMUST00000194531	missense_variant	765	685	229	L/M	Ctg/Atg	Slamf7	YES
1_171638741_G/T	1:171638741	ENSMUSG00000038179	ENSMUST00000192024	missense_variant	697	685	229	L/M	Ctg/Atg	Slamf7	YES
1_171638741_G/T	1:171638741	ENSMUSG00000038179	ENSMUST00000192195	missense_variant	1136	685	229	L/M	Ctg/Atg	Slamf7	YES
1_171639022_G/A	1:171639022	ENSMUSG00000038179	ENSMUST00000111276	missense_variant	694	614	205	P/L	cCc/cTc	Slamf7	YES
1_171639022_G/A	1:171639022	ENSMUSG00000038179	ENSMUST00000194791	missense_variant	614	614	205	P/L	cCc/cTc	Slamf7	YES
1_171639022_G/A	1:171639022	ENSMUSG00000038179	ENSMUST00000194531	missense_variant	694	614	205	P/L	cCc/cTc	Slamf7	YES
1_171639022_G/A	1:171639022	ENSMUSG00000038179	ENSMUST00000192024	missense_variant	626	614	205	P/L	cCc/cTc	Slamf7	YES
1_171639022_G/A	1:171639022	ENSMUSG00000038179	ENSMUST00000192195	missense_variant	1065	614	205	P/L	cCc/cTc	Slamf7	YES
1_171639223_T/C	1:171639223	ENSMUSG00000038179	ENSMUST00000111276	missense_variant	493	413	138	K/R	aAg/aGg	Slamf7	YES
1_171639223_T/C	1:171639223	ENSMUSG00000038179	ENSMUST00000194791	missense_variant	413	413	138	K/R	aAg/aGg	Slamf7	YES
1_171639223_T/C	1:171639223	ENSMUSG00000038179	ENSMUST00000194531	missense_variant	493	413	138	K/R	aAg/aGg	Slamf7	YES
1_171639223_T/C	1:171639223	ENSMUSG00000038179	ENSMUST00000192024	missense_variant	425	413	138	K/R	aAg/aGg	Slamf7	YES
1_171639223_T/C	1:171639223	ENSMUSG00000038179	ENSMUST00000192195	missense_variant	864	413	138	K/R	aAg/aGg	Slamf7	YES
1_171699644_G/C	1:171699644	ENSMUSG00000015355	ENSMUST00000068584	missense_variant	721	637	213	D/H	Gat/Cat	Cd48	YES
1_171851934_G/A	1:171851934	ENSMUSG00000038147	ENSMUST00000136479	missense_variant	215	178	60	V/I	Gtt/Att	Cd84	YES
1_171851934_G/A	1:171851934	ENSMUSG00000038147	ENSMUST00000042302	missense_variant	203	178	60	V/I	Gtt/Att	Cd84	YES
1_171851934_G/A	1:171851934	ENSMUSG00000038147	ENSMUST00000155802	missense_variant	358	178	60	V/I	Gtt/Att	Cd84	YES
1_171851934_G/A	1:171851934	ENSMUSG00000038147	ENSMUST00000135386	missense_variant	271	178	60	V/I	Gtt/Att	Cd84	YES
1_171851977_T/A	1:171851977	ENSMUSG00000038147	ENSMUST00000136479	missense_variant	258	221	74	I/K	aTa/aAa	Cd84	YES
1_171851977_T/A	1:171851977	ENSMUSG00000038147	ENSMUST00000042302	missense_variant	246	221	74	I/K	aTa/aAa	Cd84	YES
1_171851977_T/A	1:171851977	ENSMUSG00000038147	ENSMUST00000155802	missense_variant	401	221	74	I/K	aTa/aAa	Cd84	YES
1_171851977_T/A	1:171851977	ENSMUSG00000038147	ENSMUST00000135386	missense_variant	314	221	74	I/K	aTa/aAa	Cd84	YES
1_171852108_A/T	1:171852108	ENSMUSG00000038147	ENSMUST00000136479	missense_variant	389	352	118	T/S	Acc/Tcc	Cd84	YES
1_171852108_A/T	1:171852108	ENSMUSG00000038147	ENSMUST00000042302	missense_variant	377	352	118	T/S	Acc/Tcc	Cd84	YES
1_171852108_A/T	1:171852108	ENSMUSG00000038147	ENSMUST00000155802	missense_variant	532	352	118	T/S	Acc/Tcc	Cd84	YES
1_171872716_A/T	1:171872716	ENSMUSG00000038147	ENSMUST00000136479	missense_variant	436	399	133	K/N	aaA/aaT	Cd84	YES
1_171872716_A/T	1:171872716	ENSMUSG00000038147	ENSMUST00000042302	missense_variant	424	399	133	K/N	aaA/aaT	Cd84	YES
1_171872716_A/T	1:171872716	ENSMUSG00000038147	ENSMUST00000155802	missense_variant	579	399	133	K/N	aaA/aaT	Cd84	YES
1_171873416_G/T	1:171873416	ENSMUSG00000038147	ENSMUST00000136479	missense_variant	780	743	248	R/M	aGg/aTg	Cd84	YES
1_171873416_G/T	1:171873416	ENSMUSG00000038147	ENSMUST00000042302	missense_variant	768	743	248	R/M	aGg/aTg	Cd84	YES
1_171873416_G/T	1:171873416	ENSMUSG00000038147	ENSMUST00000155802	missense_variant	923	743	248	R/M	aGg/aTg	Cd84	YES
1_171884665_A/C	1:171884665	ENSMUSG00000038147	ENSMUST00000136479	missense_variant	881	844	282	I/L	Atc/Ctc	Cd84	YES
1_171884665_A/C	1:171884665	ENSMUSG00000038147	ENSMUST00000042302	missense_variant	872	847	283	I/L	Atc/Ctc	Cd84	YES
1_171884665_A/C	1:171884665	ENSMUSG00000038147	ENSMUST00000155802	missense_variant	1027	847	283	I/L	Atc/Ctc	Cd84	YES
1_171884668_C/A	1:171884668	ENSMUSG00000038147	ENSMUST00000136479	missense_variant	884	847	283	P/T	Cct/Act	Cd84	YES
1_171884668_C/A	1:171884668	ENSMUSG00000038147	ENSMUST00000042302	missense_variant	875	850	284	P/T	Cct/Act	Cd84	YES
1_171884668_C/A	1:171884668	ENSMUSG00000038147	ENSMUST00000155802	missense_variant	1030	850	284	P/T	Cct/Act	Cd84	YES
1_171885611_C/T	1:171885611	ENSMUSG00000038147	ENSMUST00000042302	missense_variant	927	902	301	S/F	tCc/tTc	Cd84	YES
1_171885611_C/T	1:171885611	ENSMUSG00000038147	ENSMUST00000155802	missense_variant	1082	902	301	S/F	tCc/tTc	Cd84	YES
1_171885617_T/C	1:171885617	ENSMUSG00000038147	ENSMUST00000136479	missense_variant	942	905	302	V/A	gTg/gCg	Cd84	YES
1_171885617_T/C	1:171885617	ENSMUSG00000038147	ENSMUST00000042302	missense_variant	933	908	303	V/A	gTg/gCg	Cd84	YES
1_171885617_T/C	1:171885617	ENSMUSG00000038147	ENSMUST00000155802	missense_variant	1088	908	303	V/A	gTg/gCg	Cd84	YES
1_171886421_G/C	1:171886421	ENSMUSG00000038147	ENSMUST00000042302	missense_variant	1010	985	329	V/L	Gtc/Ctc	Cd84
1_171886421_G/C	1:171886421	ENSMUSG00000038147	ENSMUST00000155802	missense_variant	1165	985	329	V/L	Gtc/Ctc	Cd84
1_172234972_C/T	1:172234972	ENSMUSG00000007107	ENSMUST00000111243	missense_variant	2053	1967	656	R/Q	cGg/cAg	Atp1a4
1_172478207_G/A	1:172478207	ENSMUSG00000026548	ENSMUST00000027830	missense_variant	945	806	269	R/K	aGa/aAa	Slamf9	YES
1_172491884_C/G	1:172491884	ENSMUSG00000037995	ENSMUST00000052629	missense_variant	1089	835	279	R/G	Cgc/Ggc	Igsf9	YES
1_172491884_C/G	1:172491884	ENSMUSG00000037995	ENSMUST00000111235	missense_variant	1160	835	279	R/G	Cgc/Ggc	Igsf9	YES
1_172491884_C/G	1:172491884	ENSMUSG00000037995	ENSMUST00000127482	missense_variant,NMD_transcript_variant	1073	835	279	R/G	Cgc/Ggc	Igsf9	YES
1_172496316_G/A	1:172496316	ENSMUSG00000037995	ENSMUST00000052629	missense_variant	2569	2315	772	R/H	cGt/cAt	Igsf9
1_172496316_G/A	1:172496316	ENSMUSG00000037995	ENSMUST00000111235	missense_variant	2640	2315	772	R/H	cGt/cAt	Igsf9
1_172584517_G/A	1:172584517	ENSMUSG00000053318	ENSMUST00000065679	missense_variant	626	490	164	R/W	Cgg/Tgg	Slamf8
1_172698749_C/G	1:172698749	ENSMUSG00000037942	ENSMUST00000038495	missense_variant	482	400	134	P/A	Ccc/Gcc	Crp
1_173184140_C/T	1:173184140	ENSMUSG00000058981	ENSMUST00000072395	missense_variant	365	293	98	G/E	gGg/gAg	Olfr1406	YES
1_173203653_C/A	1:173203653	ENSMUSG00000046643	ENSMUST00000057548	missense_variant	296	296	99	A/E	gCa/gAa	Olfr218	YES
1_173215830_A/G	1:173215830	ENSMUSG00000049456	ENSMUST00000056592	missense_variant	224	178	60	M/V	Atg/Gtg	Olfr1404	YES
1_173216004_G/A	1:173216004	ENSMUSG00000049456	ENSMUST00000056592	missense_variant	398	352	118	V/I	Gtc/Atc	Olfr1404	YES
1_173270196_C/G	1:173270196	ENSMUSG00000049605	ENSMUST00000059754	missense_variant	50	20	7	T/R	aCa/aGa	Olfr418	YES
1_173270340_T/G	1:173270340	ENSMUSG00000049605	ENSMUST00000059754	missense_variant	194	164	55	L/R	cTt/cGt	Olfr418
1_173270353_G/C	1:173270353	ENSMUSG00000049605	ENSMUST00000059754	missense_variant	207	177	59	M/I	atG/atC	Olfr418	YES
1_173270372_C/A	1:173270372	ENSMUSG00000049605	ENSMUST00000059754	missense_variant	226	196	66	L/I	Ctt/Att	Olfr418
1_173270416_G/C	1:173270416	ENSMUSG00000049605	ENSMUST00000059754	missense_variant	270	240	80	R/S	agG/agC	Olfr418
1_173270483_T/G	1:173270483	ENSMUSG00000049605	ENSMUST00000059754	missense_variant	337	307	103	F/V	Ttt/Gtt	Olfr418
1_173270571_A/C	1:173270571	ENSMUSG00000049605	ENSMUST00000059754	missense_variant	425	395	132	Y/S	tAc/tCc	Olfr418
1_173270658_C/A	1:173270658	ENSMUSG00000049605	ENSMUST00000059754	missense_variant	512	482	161	A/E	gCa/gAa	Olfr418	YES
1_173270920_C/G	1:173270920	ENSMUSG00000049605	ENSMUST00000059754	missense_variant	774	744	248	I/M	atC/atG	Olfr418	YES
1_173270921_A/T	1:173270921	ENSMUSG00000049605	ENSMUST00000059754	missense_variant	775	745	249	I/F	Atc/Ttc	Olfr418	YES
1_173271018_C/A	1:173271018	ENSMUSG00000049605	ENSMUST00000059754	missense_variant	872	842	281	T/N	aCc/aAc	Olfr418
1_173271044_A/G	1:173271044	ENSMUSG00000049605	ENSMUST00000059754	missense_variant	898	868	290	T/A	Acc/Gcc	Olfr418	YES
1_173271093_A/T	1:173271093	ENSMUSG00000049605	ENSMUST00000059754	missense_variant	947	917	306	K/I	aAa/aTa	Olfr418	YES
1_173332725_C/T	1:173332725	ENSMUSG00000037872	ENSMUST00000038227	missense_variant	318	226	76	G/S	Ggc/Agc	Ackr1
1_173462169_A/C	1:173462169	ENSMUSG00000037860	ENSMUST00000147604	missense_variant	1429	677	226	E/A	gAg/gCg	Aim2	YES
1_173462169_A/C	1:173462169	ENSMUSG00000037860	ENSMUST00000166137	missense_variant	677	677	226	E/A	gAg/gCg	Aim2	YES
1_173471385_C/T	1:173471385	ENSMUSG00000037849	ENSMUST00000037976	missense_variant	596	596	199	S/N	aGt/aAt	Gm4955	YES
1_173481197_G/A	1:173481197	ENSMUSG00000037849	ENSMUST00000160565	missense_variant	1307	1232	411	A/V	gCa/gTa	Gm4955
1_173481380_A/T	1:173481380	ENSMUSG00000037849	ENSMUST00000160565	missense_variant	1124	1049	350	F/Y	tTt/tAt	Gm4955	YES
1_173481579_G/A	1:173481579	ENSMUSG00000037849	ENSMUST00000160565	missense_variant	925	850	284	P/S	Cca/Tca	Gm4955
1_173481935_G/A	1:173481935	ENSMUSG00000037849	ENSMUST00000160565	missense_variant	569	494	165	T/I	aCt/aTt	Gm4955	YES
1_173482055_T/A	1:173482055	ENSMUSG00000037849	ENSMUST00000160565	missense_variant,splice_region_variant	449	374	125	E/V	gAa/gTa	Gm4955	YES
1_173486732_C/G	1:173486732	ENSMUSG00000037849	ENSMUST00000160565	missense_variant	216	141	47	K/N	aaG/aaC	Gm4955	YES
1_173486748_T/C	1:173486748	ENSMUSG00000037849	ENSMUST00000160565	missense_variant	200	125	42	D/G	gAt/gGt	Gm4955	YES
1_173525035_A/T	1:173525035	ENSMUSG00000070501	ENSMUST00000090406	missense_variant,NMD_transcript_variant	1133	827	276	L/Q	cTg/cAg	BC094916	YES
1_173525183_C/T	1:173525183	ENSMUSG00000070501	ENSMUST00000090406	missense_variant,NMD_transcript_variant	985	679	227	E/K	Gaa/Aaa	BC094916	YES
1_173527855_G/A	1:173527855	ENSMUSG00000070501	ENSMUST00000097463	missense_variant,NMD_transcript_variant	537	386	129	T/I	aCa/aTa	BC094916
1_173527855_G/A	1:173527855	ENSMUSG00000070501	ENSMUST00000090406	missense_variant,NMD_transcript_variant	692	386	129	T/I	aCa/aTa	BC094916
1_173527855_G/A	1:173527855	ENSMUSG00000070501	ENSMUST00000139092	missense_variant	692	386	129	T/I	aCa/aTa	BC094916
1_173527955_G/A/T	1:173527955	ENSMUSG00000070501	ENSMUST00000097463	missense_variant,NMD_transcript_variant	437	286	96	R/W	Cgg/Tgg	BC094916	YES
1_173527955_G/A/T	1:173527955	ENSMUSG00000070501	ENSMUST00000090406	missense_variant,NMD_transcript_variant	592	286	96	R/W	Cgg/Tgg	BC094916	YES
1_173527955_G/A/T	1:173527955	ENSMUSG00000070501	ENSMUST00000139092	missense_variant	592	286	96	R/W	Cgg/Tgg	BC094916	YES
1_173593963_G/A	1:173593963	ENSMUSG00000073491	ENSMUST00000180215	missense_variant	457	359	120	P/L	cCa/cTa	Pydc4
1_173593963_G/A	1:173593963	ENSMUSG00000073491	ENSMUST00000097462	missense_variant	674	359	120	P/L	cCa/cTa	Pydc4
1_173642589_T/A	1:173642589	ENSMUSG00000043263	ENSMUST00000056071	missense_variant	1001	742	248	Y/N	Tat/Aat	Pyhin1	YES
1_173642786_A/T	1:173642786	ENSMUSG00000043263	ENSMUST00000056071	missense_variant	1198	939	313	E/D	gaA/gaT	Pyhin1	YES
1_173646000_G/A	1:173646000	ENSMUSG00000043263	ENSMUST00000056071	missense_variant	1511	1252	418	A/T	Gct/Act	Pyhin1
1_173724989_A/C	1:173724989	ENSMUSG00000073490	ENSMUST00000042610	missense_variant	3103	2861	954	L/W	tTg/tGg	AI607873	YES
1_173724989_A/C	1:173724989	ENSMUSG00000073490	ENSMUST00000127730	missense_variant	3020	2840	947	L/W	tTg/tGg	AI607873	YES
1_173727631_T/C	1:173727631	ENSMUSG00000073490	ENSMUST00000042610	missense_variant	2747	2505	835	I/M	atA/atG	AI607873	YES
1_173727631_T/C	1:173727631	ENSMUSG00000073490	ENSMUST00000127730	missense_variant	2664	2484	828	I/M	atA/atG	AI607873	YES
1_173728992_G/A	1:173728992	ENSMUSG00000073490	ENSMUST00000042610	missense_variant	2442	2200	734	P/S	Cca/Tca	AI607873	YES
1_173728992_G/A	1:173728992	ENSMUSG00000073490	ENSMUST00000127730	missense_variant	2359	2179	727	P/S	Cca/Tca	AI607873	YES
1_173729066_G/A	1:173729066	ENSMUSG00000073490	ENSMUST00000042610	missense_variant	2368	2126	709	S/F	tCt/tTt	AI607873	YES
1_173729066_G/A	1:173729066	ENSMUSG00000073490	ENSMUST00000127730	missense_variant	2285	2105	702	S/F	tCt/tTt	AI607873	YES
1_173729090_G/A	1:173729090	ENSMUSG00000073490	ENSMUST00000042610	missense_variant	2344	2102	701	P/L	cCa/cTa	AI607873	YES
1_173729090_G/A	1:173729090	ENSMUSG00000073490	ENSMUST00000127730	missense_variant	2261	2081	694	P/L	cCa/cTa	AI607873	YES
1_173729170_T/A	1:173729170	ENSMUSG00000073490	ENSMUST00000042610	missense_variant	2264	2022	674	Q/H	caA/caT	AI607873	YES
1_173729170_T/A	1:173729170	ENSMUSG00000073490	ENSMUST00000127730	missense_variant	2181	2001	667	Q/H	caA/caT	AI607873	YES
1_173729276_G/T	1:173729276	ENSMUSG00000073490	ENSMUST00000127730	missense_variant	2075	1895	632	S/Y	tCt/tAt	AI607873	YES
1_173735175_T/C	1:173735175	ENSMUSG00000073490	ENSMUST00000042610	missense_variant	646	404	135	E/G	gAg/gGg	AI607873	YES
1_173736289_T/C	1:173736289	ENSMUSG00000073490	ENSMUST00000042610	missense_variant	405	163	55	K/E	Aaa/Gaa	AI607873	YES
[truncated: 245 more rows]
