# Supplementary material for: Genome Sequencing of Chromosome 1 Substitution Lines Derived from Chinese Wild Mice Revealed a Unique Resource for Genetic Studies of Complex Traits
Source: G3 (Bethesda). 2016 Sep 6;6(11):3571–80. doi: 10.1534/g3.116.033902 (PMC5100856; doi:10.1534/g3.116.033902)
Supplement: Supplemental Material [file supp_g3.116.033902_TableS8.xlsx]

## Sheet: Sheet1
Chromosome	Start_position	End_position	Length（bp）
1	12340000	13560000	1220000
1	25060000	25690000	630000
1	27360000	32710000	5350000
1	34760000	35050000	290000
1	37210000	38270000	1060000
1	39080000	39430000	350000
1	47600000	49640000	2040000
1	52760000	53220000	460000
1	80800000	82180000	1380000
1	83670000	84040000	370000
1	89760000	90200000	440000
1	91140000	91240000	100000
1	100420000	102150000	1730000
1	103990000	104800000	810000
1	106170000	106490000	320000
1	109420000	111080000	1660000
1	118870000	120360000	1490000
1	126790000	127230000	440000
1	142740000	143160000	420000
1	143150000	143600000	450000
1	144830000	145440000	610000
1	146340000	146980000	640000
1	147380000	148360000	980000
1	153290000	153490000	200000
1	154230000	154690000	460000
1	154780000	155290000	510000
1	159740000	162750000	3010000
1	170640000	195370000	24730000
Total			52150000
