# Supplementary material for: Genome Sequencing of Chromosome 1 Substitution Lines Derived from Chinese Wild Mice Revealed a Unique Resource for Genetic Studies of Complex Traits
Source: G3 (Bethesda). 2016 Sep 6;6(11):3571–80. doi: 10.1534/g3.116.033902 (PMC5100856; doi:10.1534/g3.116.033902)
Supplement: Supplemental Material [file supp_g3.116.033902_TableS9.xlsx]

## Sheet: Sheet1
Strain	Total blocks	Ommited blocks	Percent of analysized blocks
KM	19548	6740	65.5208
SMX	19548	6863	64.8915
SY	19548	6893	64.7381
ZZ2	19548	6966	64.3646
ZZ1	19548	7014	64.1191
YX	19548	7017	64.1037
TW	19548	7004	64.1702
ZC	19548	7670	60.7632
TZ	19548	7058	63.894
BLD	19548	7127	63.541
JD	19548	7552	61.3669
CM	19548	7156	63.3927
FX	19548	7151	63.4183
QP	19548	7120	63.5768
YP	19548	7190	63.2187
PD	19548	7275	62.7839
HZ	19548	8269	57.699
DX	19548	7593	61.1572
