# Supplementary material for: Genome Sequencing of Chromosome 1 Substitution Lines Derived from Chinese Wild Mice Revealed a Unique Resource for Genetic Studies of Complex Traits
Source: G3 (Bethesda). 2016 Sep 6;6(11):3571–80. doi: 10.1534/g3.116.033902 (PMC5100856; doi:10.1534/g3.116.033902)
Supplement: Supplemental Material [file supp_g3.116.033902_TableS10.xlsx]

## Sheet: Sheet1
Line	Start（Mb）	End（Mb）	Length（Mb）
ZC	3	9.7	6.7
HZ	3	15.9	12.9
JD	52.6	58.3	5.7
PD	183.6	195.4	11.8
TZ	189.1	195.4	6.3
FX	190.6	195.4	4.8
BLD	192.2	195.4	3.2
